# Supplementary material for: Changes in ppGpp levels impact gene expression and virulence features of Adherent-Invasive Escherichia coli strain LF82
Source: Curr Res Microb Sci. 2026 Jul 7;11:100641. doi: 10.1016/j.crmicr.2026.100641 (PMC13356692; doi:10.1016/j.crmicr.2026.100641)
Supplement: Supplementary file 2 [file mmc2.xlsx]

## Sheet: legend
	Table	Content
	Table S4	Comparison LF82 SNT WT vs ppGpp0
	Table S5	Comparison LF82 Cell WT vs ppGpp0
	Table S6	Comparison MG1655 SNT WT vs ppGpp0
	Table S7	Comparison MG1655 Cell WT vs ppGpp0
	Table S8	Comparison LF82 SNT vs Cell
	Table S9	Comparison LF82 ppGpp0 SNT vs Cell
	Table S10	Comparison MG1655 SNT vs Cell
	Table S11	Comparison MG1655 ppGpp0 SNT vs Cell
	Table S12	Statistical differences between AIEC and non-AIEC groups at each fraction were determined, as well as the ration between them. * p-value < 0.05, n.s. p-value > 0.05.

## Sheet: Table S2
Name	Sequence (5’ – 3’)	References
relA-P1	ttgccgatttcggcaggtctggtccctaaaggagaggacgatggttgcgggtgtaggctggagctgcttc	This study
relA-P2	caatctacattgtagatacgagcaagtttcggcctaactcccgtgcaacccatatgaatatcctccttag	This study
spoT-P1	ggtcgtcgttaatcacaaagcgggtcgcccttgtatctgtttgaaagcctgtgtaggctggagctgcttc	This study
spoT-P2	atttcgcagatgcgtgcataacgtgttgggttcataaaacattaatttcgcatatgaatatcctccttag	This study
adk-FW	aggctcagttcatcatgga	This study
adk-RV	aaccagcgcgatcaccagtt	This study
iraP-FW	ggcgcaaaatgatcaacagc	This study
iraP-RV	ctccgtatcgtcgtcaggaa	This study
aceA-FW	caagccatccacgcgaaata	This study
aceA-RV	gtagcccatatccgacagct	This study
aldA-FW	cagaacgtgcacaaccagaa	This study
aldA-RV	cccttcttcgacaatcagcg	This study
appC-FW	tatggcgtggctgttaatgc	This study
appC-RV	gcggctgtgacatgattcat	This study
arcC-FW	taacgatccggcattcctca	This study
arcC-RV	cgacccgcatcttctttcag	This study
bluF-FW	tactcctgtcacgcttccag	This study
bluF-RV	tcgcctgaataattgcctgc	This study
dpaL-FW	cgccattctaaacctcggtg	This study
dpaL-RV	gtgtcctgtaccacttccca	This study
dppA-FW	cagatatcgcccgcatgaag	This study
dppA-RV	gcgaactttcacgtcatcca	This study
fadA-FW	cacgctgctgaatctgatgg	This study
fadA-RV	ttaaacccgctcaaacaccg	This study
fimE-FW	gccggtattgaagctggaac	This study
fimE-RV	ggcaaaacgagcagcattac	This study
fliR-FW	gtacttctggccgttactgc	This study
fliR-RV	gccacagagcaaagaacgaa	This study
gadA-FW	cgcgtgtgaaatcgatcagt	This study
gadA-RV	tcatcacgccagataaccca	This study
garL-FW	gtggcatcaactcgttaccc	This study
garL-RV	atctacgccctgctgacttt	This study
garP-FW	ggggtgattggttttgtgct	This study
garP-RV	cgcgccattttccgagataa	This study
gatA-FW	gcgaaaggtgtggttcatga	This study
gatA-RV	taccgccacgtcgttatcat	This study
ghxQ-FW	agtctttctgatgggcgtca	This study
ghxQ-RV	cagcagaaacaggccgatac	This study
glpB-FW	cgctttgatactgtcattatgg	This study
glpB-RV	cctgctgacgcaaagattccag	This study
glpQ-FW	actggaatgaaacgcagcag	This study
glpQ-RV	cacccggcttaaacatccag	This study
glpT-FW	tactgttgttcctctgcggt	This study
glpT-RV	gaataccaccaccgacgttg	This study
gnsA-FW	aaatcgccgagctgaacaag	This study
gnsA-RV	actttcaagcccggtcattt	This study
guaD-FW	tctctgggccttgacgattt	This study
guad-RV	tcaccacgaaatcagcctct	This study
hisC-FW	aacgcgaatacctgattgcc	This study
hisC-RV	tgccctgatcccacaaagat	This study
hyaB-FW	acgccaatatcatccgcaac	This study
hyaB-RV	acatcgatccagtccatccc	This study
hyuA-FW	tcgactacagctttcacggt	This study
hyuA-RV	aaagctgctcagtccttcct	This study
ibpB-FW	accactaccgcattaccctt	This study
ibpB-RV	cataagcccttgatgcagcc	This study
iss-FW	tgttgttttctgccgctctg	This study
iss-RV	ttctgcccaattcccgaaac	This study
kgtP-FW	acaccatggaagacgctgta	This study
kgtP-RV	taaccacaacgccacaacag	This study
LF82_127-FW	ctcggatggaaagcgaaagg	This study
LF82_127-RV	cgcttaactaccgaaccgtg	This study
LF82_129-FW	cggaacatcagcaaccacaa	This study
LF82_129-RV	gtcaatgcctgttcaaacgc	This study
LF82_130-FW	catttggcggaacactgaca	This study
LF82_130-RW	cgctccggtcaatgttacag	This study
malE-FW	cagtccgaacaaagagctgg	This study
malE-RV	accttcgtcagtcagcagat	This study
mdtJ-FW	gagcgtcagtgagggaaatg	This study
mdtJ-RV	taccgataccttcccacagc	This study
ompW-FW	agttaacagtggcggctttg	This study
ompW-RV	agcaccttctgttggacgta	This study
oppA-FW	cgcactgaaactgggtatgg	This study
oppA-RV	caacggtttgtctgcggtat	This study
oppB-FW	cagttttcccgtttctgcca	This study
oppB-RV	ccccatcacggtatagtccc	This study
pdhR-FW	ggaatcaaacgccgtactcc	This study
pdhR-RV	ggacattctgggccaacatc	This study
pgaA-FW	gaaggcccggatagtggtaa	This study
pgaA-RV	cgctaaattgtccatcggca	This study
phoR-FW	tacggcttacaccagatgca	This study
phoR-RV	cagaccgttgcaccagaaaa	This study
putP-FW	ctgttaatggggttgccagg	This study
putP-RV	accagcttccagttgatcca	This study
pyrI-FW	ctgtatcagccatgccgaac	This study
pyrI-RV	ggccagcaccacattatgag	This study
rbsA-FW	atctcccaccgcatgaaaga	This study
rbsA-RV	atcttcggtcagtgatgcca	This study
rhaR-FW	gcaggttatcggtcagcttg	This study
rhaR-RV	tcagcaacatcaccaactgc	This study
rhlE-FW	ggcgaaaacgtccgtgatta	This study
rhlE-RV	taatgctgacaccgccaaac	This study
srlA-FW	tatcaaccctggcgaactgt	This study
srlA-RV	gtggtcagatcggttaccca	This study
ssnA-FW	gcaggaaggcgttgatatcg	This study
ssnA-RV	tgtagctggcatcgggatag	This study
thiD-FW	ggggattcaggccgatctta	This study
thiD-RV	ggcgacaaaatcaggctcaa	This study
tnaB-FW	accgttgccttcgttctcta	This study
tnaB-RV	tgcagatcccgacaatacgt	This study
ubiU-FW	tgtcggaaggtcgttgctat	This study
ubiU-RV	cgatcagcacttcgttcagg	This study
xanQ-FW	tctggttgtcggctcttctt	This study
xanQ-RV	gcaaaaccaccgccaaaatc	This study
xdhB-FW	agggaataacacaggcggaa	This study
xdhB-RV	cacataacgccgggagattg	This study
xdhD-FW	ggacaaatctacggtgccac	This study
xdhD-RV	ggaaatcacgcggaatgtca	This study
yaiZ-FW	gtggtggggttactgggatt	This study
yaiZ-RV	ccgccagccagaaactaatc	This study
yegP-FW	ggctggttggtttgaactca	This study
yegP-RV	tcaccattgcccgcttttag	This study
yeiQ-FW	catgttggcaggtattcgca	This study
yeiQ-RV	tcgcgaacatcaatggcatt	This study
yfcZ-FW	gctgctgtatggatgttggc	This study
yfcZ-RV	ttttgcacggttcggattcc	This study
ygeW-FW	cggatgtcgttgaagttgct	This study
ygeW-RV	gtaaggtgcccatgacttcg	This study
ygeY-FW	cgcattgatgttcagggtgt	This study
ygeY-RV	tagcccagacgttgagacag	This study
ygfK-FW	ctgtcctccgcatgaaatcg	This study
ygfK-RV	ccagtaaggtcgggttgagt	This study
ygfT-FW	ctgtgaaattggccgcgata	This study
ygfT-RV	ggtaacgcctgaatgacacc	This study
yjcB-FW	agtgatcagcagcggtctag	This study
yjcB-RV	gtggcggtgtctgattcatc	This study
yqeC-FW	gcagggatttacgccagaag	This study
yqeC-RV	caaggttcgtgctcatcagg	This study
gpp-FW	ctgaccgtcgagcaggatat	This study
gpp-RV	ccgatttcatgaagctggca	This study
tagO-FW	cttgttcagtctggcagtcg	This study
tagO-RV	tgtctgcaacgtatcctgga	This study
pdeL-FW	cctttgcgctggatgacttt	This study
pdeL-RV	tactcagaccaggcttacgc	This study
LF82_314-FW	cacccgttacttgctgttcc	This study
LF82_314-RV	gtcagatgggacgggatagg	This study
crp-FW	catgggtacgtgcgaaaacc	This study
crp-RV	tccgggtgagtcatagcatc	This study
bsmA-FW	gcgttatttaccggtttgcc	This study
bsmA-RV	actgtcctgtcacgatggtt	This study
pat-FW	gcgaagaaacctgccagaaa	This study
pat-RV	ctgcgagggtgatgctttac	This study
vat-FW	tggaacgacagtggaatgga	This study
vat-RV	accccacaccgtaaagcata	This study
ipr2-FW	atatgctgctgacctggtgt	This study
ipr2-RV	cgttggttggttagcggaaa	This study
ibeA-FW	tatacctgtgctggcaacca	This study
ibeA-RV	caccaggcaattgactgcac	This study
kpsD-FW	tgtgcgtaatcctggtctgt	This study
kpsD-RV	tcagcaggaagtcgtacagg	This study
bcsG-FW	ttgctgggctttgatggttc	This study
bcsG-RV	agaaggcgtccagttcatca	This study
relA-qPCR-FW	ccaaatccgcaccaaacaga	This study
relA-qPCR-RV	gcaatccggtcttcatgtcc	This study
spoT-qPCR-FW	attcctggcgacccgattat	This study
spoT-qPCR-RV	tctttctggtagccacggat	This study
dksA-FW	cgcacttccgtcgtattctg	This study
dksA-RV	gtaacggtgcgatcgacttc	This study
greB-FW	gcgtgggtggagattgaaaa	This study
greB-RV	ccagatcgccgacttctttt	This study
greA-FW	gccgtcctgaaatcattgct	This study
greA-RV	cgtggtattcggcgttttct	This study
3163-FW	ttgaaaccgtagaagatgatgc	(Bonet-Rossinyol et al., 2023)
3163-RV	gccagtacaaagagaagattgct	(Bonet-Rossinyol et al., 2023)
1395-FW	acccgacaccctattacctg	(Bonet-Rossinyol et al., 2023)
1395-RV	ccattacgcccgtcattt	(Bonet-Rossinyol et al., 2023)
0036-FW	tcgggaacacctctttgaac	(Bonet-Rossinyol et al., 2023)
0036-RV	cggtggtggaagtctcattt	(Bonet-Rossinyol et al., 2023)
gapA-FW	caacttacgagcagatcgaagc	(Bonet-Rossinyol et al., 2023)
gapA-RV	agtttcacgaagttgtcgttca	(Bonet-Rossinyol et al., 2023)
argR-FW	gcactttggagcacaggttc	This study
argR-RV	tctgccagcttcaccagttt	This study

## Sheet: Table S4
GeneID	Gene name	COG	LF82 ppGpp	LF82 WT	log2FC	Access_number	Product
K8B90_RS21910	gadA	E	0.467337	42.6881	-6.51323	WP_000372259.1	glutamate decarboxylase
K8B90_RS11305	gadB	E	2.13391	183.386	-6.42524	WP_000358943.1	glutamate decarboxylase
K8B90_RS18410	ygeW	F	0.846091	60.3857	-6.15725	WP_000859787.1	knotted carbamoyltransferase YgeW
K8B90_RS05495	prpD	R	1.10169	58.8929	-5.7403	WP_001275893.1	2-methylcitrate dehydratase
K8B90_RS11300	gadC	E	10.024	405.676	-5.3388	WP_000246011.1	acid resistance gamma-aminobutyrate antiporter GadC
K8B90_RS18495	uacT	M	0.827321	30.0879	-5.18459	WP_001350139.1	urate/proton symporter UacT
K8B90_RS18455	ssnA	F	2.21844	65.6819	-4.88788	WP_000906237.1	putative aminohydrolase SsnA
K8B90_RS21890	mdtE	M	2.32901	63.1297	-4.76053	WP_001081978.1	multidrug transporter subunit MdtE
K8B90_RS18415	dpaL	R	4.44086	111.68	-4.65239	WP_000110478.1	diaminopropionate ammonia-lyase
K8B90_RS18460	ygfM	C	1.85811	46.6289	-4.64932	WP_000572441.1	molybdopterin-dependent oxidoreductase FAD-binding subunit
K8B90_RS21810	slp	M	13.8146	344.996	-4.64232	WP_001057453.1	outer membrane lipoprotein Slp
K8B90_RS18450	ygfK	E	4.96793	123.234	-4.63261	WP_000502377.1	putative selenate reductase subunit YgfK
K8B90_RS21860	yhiD	S	5.04288	110.65	-4.45562	WP_001337568.1	MgtC/SapB family protein
K8B90_RS21865	hdeB	O	9.7572	207.234	-4.40865	WP_001298717.1	acid-activated periplasmic chaperone HdeB
K8B90_RS21880	gadE	K	2.58788	48.37	-4.22427	WP_000576690.1	acid resistance transcriptional activator GadE
K8B90_RS05500	prpE	I	5.32606	97.9047	-4.20024	WP_000010233.1	propionate--CoA ligase
K8B90_RS21875	hdeD	R	4.84573	88.4284	-4.18973	WP_000965671.1	acid-resistance protein HdeD
K8B90_RS18420	ygeY	E	7.06801	127.789	-4.17632	WP_001107125.1	YgeY family selenium metabolism-linked hydrolase
K8B90_RS21815	dctR	K	2.33079	41.9705	-4.17049	WP_000478618.1	LuxR C-terminal-related transcriptional regulator
K8B90_RS06290	allB	F	3.36151	54.0036	-4.00587	WP_000006871.1	allantoinase AllB
K8B90_RS06180	glsA	E	4.57349	72.1453	-3.97954	WP_000883041.1	glutaminase A
K8B90_RS18470	xanQ	G	1.79235	27.8634	-3.95845	WP_001280201.1	xanthine/proton symporter XanQ
K8B90_RS05490	prpC	C	1.90483	26.2855	-3.78653	WP_001285909.1	2-methylcitrate synthase
K8B90_RS21870	hdeA	O	34.305	459.034	-3.74211	WP_000756548.1	acid-activated periplasmic chaperone HdeA
K8B90_RS03260	fimC	W	34.6005	446.142	-3.68864	WP_000066579.1	type 1 fimbria chaperone FimC
K8B90_RS03275	fimG	W	8.61919	99.6135	-3.53072	WP_000872023.1	type 1 fimbria minor subunit FimG
K8B90_RS18425	hyuA	E	3.7124	41.3119	-3.47614	WP_001264435.1	D-phenylhydantoinase
K8B90_RS06185	ybaT	E	29.3918	322.462	-3.45565	WP_000982162.1	amino acid permease
K8B90_RS21895	mdtF	Q	25.1659	273.032	-3.43953	WP_000024848.1	multidrug efflux pump RND permease MdtF
K8B90_RS22925	tnaB	E	11.8015	124.6	-3.40026	WP_000132072.1	low affinity tryptophan permease TnaB
K8B90_RS22920	tnaA	E	95.68	853.706	-3.15745	WP_001295247.1	tryptophanase
K8B90_RS22595	recG	K	24.5285	216.811	-3.1439	WP_000678406.1	ATP-dependent DNA helicase RecG
K8B90_RS03255	fimI	W	107.934	919.178	-3.09019	WP_000824098.1	fimbrial protein
K8B90_RS01505	aceA	C	45.005	378.736	-3.07304	WP_000857856.1	isocitrate lyase
K8B90_RS03265	fimD	W	72.218	597.081	-3.0475	WP_000120952.1	fimbrial usher FimD
K8B90_RS03270	fimF	W	10.0998	81.3456	-3.00973	WP_001244830.1	type 1 fimbria minor subunit FimF
K8B90_RS18465	xdhD	C	24.0586	193.62	-3.0086	WP_000583648.1	molybdopterin-dependent oxidoreductase Mo/Fe-S-binding subunit
K8B90_RS03250	fimA	W	864.052	6927.52	-3.00315	WP_000695580.1	type 1 fimbrial major subunit FimA
K8B90_RS18475	guaD	F	3.7535	27.9272	-2.89536	WP_000012245.1	guanine deaminase
K8B90_RS08370	hyaA	C	26.2722	194.472	-2.88795	WP_001058323.1	hydrogenase 1 small subunit
K8B90_RS00440	metE	E	62.3666	444.982	-2.8349	WP_000153917.1	5-methyltetrahydropteroyltriglutamate--homocysteine S-methyltransferase
K8B90_RS14315	hisC	E	3.62581	24.5074	-2.75684	WP_000108931.1	histidinol-phosphate transaminase
K8B90_RS08375	hyaB	C	42.0293	269.271	-2.67959	WP_000107399.1	Ni/Fe-hydrogenase large subunit
K8B90_RS10290	oppB	E	5.48022	33.2645	-2.60168	WP_000911112.1	oligopeptide ABC transporter permease OppB
K8B90_RS06270	gcl	R	4.08559	24.6173	-2.59105	WP_014640108.1	glyoxylate carboligase
K8B90_RS08380	hyaC	C	18.1087	108.934	-2.5887	WP_001186413.1	Ni/Fe-hydrogenase b-type cytochrome subunit
K8B90_RS03930	carA	E	108.043	647.95	-2.58428	WP_001298633.1	glutamine-hydrolyzing carbamoyl-phosphate synthase small subunit
K8B90_RS08140	ycbJ	R	24.8225	147.279	-2.56883	WP_000436922.1	YcbJ family phosphotransferase
K8B90_RS10285	oppA	E	27.2657	159.552	-2.54887	WP_012601473.1	oligopeptide ABC transporter substrate-binding protein OppA
K8B90_RS18430	arcC	E	8.6558	49.9114	-2.52763	WP_000037999.1	carbamate kinase
K8B90_RS17380	alaE	E	19.2574	106.962	-2.47362	WP_000492656.1	L-alanine exporter AlaE
K8B90_RS01510	aceK	T	12.6268	69.9311	-2.46944	WP_001137237.1	bifunctional isocitrate dehydrogenase kinase/phosphatase
K8B90_RS18440	yqeC	G	3.74239	20.1615	-2.42957	WP_000835685.1	selenium cofactor biosynthesis protein YqeC
K8B90_RS22055	dppA	E	28.7238	151.865	-2.40247	WP_001222871.1	dipeptide ABC transporter substrate-binding protein DppA
K8B90_RS18405	ygeV	K	53.4428	272.817	-2.35186	WP_000417784.1	sigma-54-dependent Fis family transcriptional regulator
K8B90_RS18490	ygfT	C	7.51096	37.2298	-2.30939	WP_001363023.1	formate-dependent uric acid utilization protein YgfT
K8B90_RS18160	LF82_437	U	3.94681	19.0957	-2.27449	WP_000539869.1	hypothetical protein type VI secretion system
K8B90_RS08275	rmf	J	34.0757	163.313	-2.26082	WP_000828648.1	ribosome modulation factor
K8B90_RS18005	ppnN	F	184.277	861.738	-2.22537	WP_000628002.1	nucleotide 5'-monophosphate nucleosidase PpnN
K8B90_RS18560	yqfA	U	121.979	555.35	-2.18676	WP_000250274.1	hemolysin III family protein
K8B90_RS21980	bcsZ	W	12.3452	52.8552	-2.0981	WP_001304954.1	cellulose synthase complex periplasmic endoglucanase BcsZ
K8B90_RS01500	aceB	C	56.8722	243.475	-2.09798	WP_000138841.1	malate synthase A
K8B90_RS19530	glgS	K	49.0471	209.722	-2.09624	WP_001296424.1	cell surface composition regulator GlgS
K8B90_RS08385	hyaD	C	12.8951	54.4205	-2.07733	WP_000003644.1	hydrogenase 1 maturation protease
K8B90_RS14310	hisD	E	8.81502	37.0072	-2.06977	WP_000009596.1	histidinol dehydrogenase
K8B90_RS10300	oppD	E	19.2336	79.9159	-2.05486	WP_000110969.1	murein tripeptide/oligopeptide ABC transporter ATP-binding protein OppD
K8B90_RS02975	ytfQ	G	10.4913	43.375	-2.04767	WP_000265933.1	galactofuranose ABC transporter substrate-binding protein YtfQ
K8B90_RS03935	carB	E	411.401	1699.52	-2.04651	WP_001126335.1	carbamoyl-phosphate synthase large subunit
K8B90_RS07795	potF	E	7.35134	30.2825	-2.0424	WP_000126098.1	spermidine/putrescine ABC transporter substrate-binding protein PotF
K8B90_RS00160	ilvC	E	9.73624	40.1034	-2.04229	WP_000024951.1	ketol-acid reductoisomerase
K8B90_RS11045	ydcS	E	7.15241	29.2099	-2.02996	WP_000047434.1	ABC transporter substrate-binding protein
K8B90_RS22100	yhjY	R	6.91195	28.1357	-2.02524	WP_000584465.1	autotransporter outer membrane beta-barrel domain-containing protein
K8B90_RS21450	asd	E	94.5623	358.899	-1.92424	WP_000799949.1	aspartate-semialdehyde dehydrogenase
K8B90_RS12915	yeaH	S	9.18671	34.8386	-1.92307	WP_000219684.1	YeaH/YhbH family protein
K8B90_RS05345	ykgF	C	17.0825	64.497	-1.91671	WP_014640101.1	LutB/LldF family L-lactate oxidation iron-sulfur protein
K8B90_RS14330	hisA	E	8.3929	31.4913	-1.90771	WP_000586465.1	1-(5-phosphoribosyl)-5-[(5-phosphoribosylamino)methylideneamino]imidazole-4-carboxamide isomerase
K8B90_RS13845	zinT	P	8.00841	29.9676	-1.90381	WP_001007778.1	metal-binding protein ZinT
K8B90_RS22040	dppC	E	8.12256	30.1946	-1.89428	WP_000084677.1	dipeptide ABC transporter permease DppC
K8B90_RS21325	malP	G	23.7469	87.8233	-1.88686	WP_000081882.1	maltodextrin phosphorylase
K8B90_RS16665	csiE	K	33.4408	123.254	-1.88195	WP_000983029.1	stationary phase inducible protein CsiE
K8B90_RS03280	fimH	W	52.874	194.715	-1.88073	WP_000832234.1	type 1 fimbria D-mannose specific adhesin FimH
K8B90_RS01590	lysC	E	44.7896	162.204	-1.85657	WP_001290321.1	lysine-sensitive aspartokinase 3
K8B90_RS13495	ftnB	R	12.2798	44.3617	-1.85302	WP_000179469.1	non-heme ferritin-like protein
K8B90_RS19860	tdcC	E	59.42	212.729	-1.83999	WP_000107720.1	threonine/serine transporter TdcC
K8B90_RS06010	ybaZ	L	14.2221	50.4734	-1.82739	WP_000409908.1	MGMT family protein
K8B90_RS10530	pdeR	T	27.0461	95.9332	-1.82661	WP_000859933.1	cyclic di-GMP phosphodiesterase
K8B90_RS10295	oppC	E	18.9067	66.9988	-1.82524	WP_000979659.1	oligopeptide ABC transporter permease OppC
K8B90_RS01440	zraP	N	13.9561	48.6066	-1.80026	WP_001314341.1	zinc resistance sensor/chaperone ZraP
K8B90_RS18390	xdhA	F	18.0435	62.0957	-1.78301	WP_000388180.1	xanthine dehydrogenase molybdenum-binding subunit XdhA
K8B90_RS08405	appB	C	19.9725	68.4209	-1.77643	WP_000460796.1	cytochrome d ubiquinol oxidase subunit II
K8B90_RS07175	cydA	C	624.155	2125.25	-1.76766	WP_000884361.1	cytochrome ubiquinol oxidase subunit I
K8B90_RS21440	glgB	G	111.363	376.171	-1.75611	WP_001283713.1	1%2C4-alpha-glucan branching enzyme
K8B90_RS01910	ddpD	E	5.29429	17.8475	-1.75321	WP_000132443.1	ABC transporter ATP-binding protein
K8B90_RS22290	aldB	R	38.2693	128.516	-1.74769	WP_024196725.1	aldehyde dehydrogenase AldB
K8B90_RS22045	dppB	E	6.14841	20.606	-1.74478	WP_000938850.1	dipeptide ABC transporter permease DppB
K8B90_RS17330	lhgO	G	20.2429	67.7168	-1.74209	WP_000271996.1	L-2-hydroxyglutarate oxidase
K8B90_RS21425	glgA	G	103.401	344.717	-1.73716	WP_001197646.1	glycogen synthase GlgA
K8B90_RS05090	rayT	X	5.82012	19.3947	-1.73654	WP_000006238.1	REP-associated tyrosine transposase RayT
K8B90_RS12365	ydhV	C	7.26707	23.8939	-1.71719	WP_234287601.1	aldehyde ferredoxin oxidoreductase
K8B90_RS19865	tdcB	E	57.9641	189.848	-1.71161	WP_000548347.1	bifunctional threonine ammonia-lyase/L-serine ammonia-lyase TdcB
K8B90_RS17325	glaH	E	23.3641	76.3258	-1.70787	WP_000993120.1	glutarate dioxygenase GlaH
K8B90_RS20985	tusC	P	14.6314	47.5182	-1.69941	WP_000820731.1	sulfurtransferase complex subunit TusC
K8B90_RS18350	ygeA	M	7.09815	23.0343	-1.69826	WP_000848654.1	amino acid racemase
K8B90_RS21900	gadW	K	8.82844	28.6097	-1.69628	WP_000951553.1	acid resistance transcriptional activator GadW
K8B90_RS11425	tam	C	9.03095	29.2036	-1.6932	WP_001286542.1	trans-aconitate 2-methyltransferase
K8B90_RS18435	yqeB	O	28.9927	92.7308	-1.67736	WP_001020384.1	selenium-dependent molybdenum cofactor biosynthesis protein YqeB
K8B90_RS18480	ghxQ	F	17.4503	55.7779	-1.67644	WP_000012167.1	guanine/hypoxanthine transporter GhxQ
K8B90_RS08860	putA	E	341.011	1087.87	-1.67361	WP_001764409.1	trifunctional transcriptional regulator/proline dehydrogenase/L-glutamate gamma-semialdehyde dehydrogenase
K8B90_RS19870	tdcA	E	31.6846	100.974	-1.67213	WP_000104210.1	transcriptional regulator TdcA
K8B90_RS08395	hyaF	C	10.9356	34.5233	-1.65854	WP_000004917.1	hydrogenase expression/formation protein
K8B90_RS22005	bcsE	W	136.703	429.608	-1.65198	WP_001204945.1	cellulose biosynthesis c-di-GMP-binding protein BcsE
K8B90_RS14305	hisG	E	10.8141	33.4996	-1.63123	WP_000131791.1	ATP phosphoribosyltransferase
K8B90_RS00720	yihI	S	10.626	32.8636	-1.62889	WP_001295266.1	Der GTPase-activating protein YihI
K8B90_RS20990	tusD	P	15.0497	46.4112	-1.62473	WP_001209692.1	sulfurtransferase complex subunit TusD
K8B90_RS16720	hmpA	C	6.54039	19.9545	-1.60927	WP_000883112.1	NO-inducible flavohemoprotein
K8B90_RS19850	tdcE	E	37.7442	115.126	-1.60889	WP_000861710.1	2-ketobutyrate formate-lyase/pyruvate formate-lyase
K8B90_RS00820	LF82_615	G	6.62136	20.1374	-1.60468	WP_001327311.1	aldose 1-epimerase
K8B90_RS20325	gltB	E	50.7045	154.184	-1.60446	WP_001468228.1	glutamate synthase large subunit
K8B90_RS07710	yliI	G	19.2515	58.4337	-1.60183	WP_000555041.1	aldose sugar dehydrogenase YliI
K8B90_RS10305	oppF	E	28.3396	85.7867	-1.59794	WP_000994908.1	murein tripeptide/oligopeptide ABC transporter ATP-binding protein OppF
K8B90_RS15275	atoC	T	11.1366	33.526	-1.58997	WP_000125281.1	acetoacetate metabolism transcriptional regulator AtoC
K8B90_RS14125	cobS	H	5.45007	16.3874	-1.58824	WP_001297350.1	adenosylcobinamide-GDP ribazoletransferase
K8B90_RS07180	cydB	C	368.863	1108.57	-1.58755	WP_000568275.1	cytochrome d ubiquinol oxidase subunit II
K8B90_RS12045	tus	L	7.18639	21.4779	-1.57951	WP_001538784.1	DNA replication terminus site-binding protein
K8B90_RS12910	yeaG	T	59.8959	178.102	-1.57218	WP_001019882.1	protein kinase YeaG
K8B90_RS09950	ycgB	S	48.662	144.423	-1.56944	WP_000190855.1	SpoVR family protein
K8B90_RS17335	gabD	C	27.8326	82.545	-1.56841	WP_000772866.1	NADP-dependent succinate-semialdehyde dehydrogenase
K8B90_RS05290	ycjZ	K	11.7506	34.7846	-1.56572	WP_000910711.1	LysR family transcriptional regulator
K8B90_RS22035	dppD	E	22.3347	65.8396	-1.55967	WP_001196477.1	dipeptide ABC transporter ATP-binding protein
K8B90_RS03060	pyrI	F	153.96	452.854	-1.55648	WP_000148581.1	aspartate carbamoyltransferase regulatory subunit
K8B90_RS19075	glcB	C	87.2712	252.793	-1.53438	WP_000084095.1	malate synthase G
K8B90_RS08890	phoH	T	141.842	410.721	-1.53387	WP_000533536.1	phosphate starvation-inducible protein PhoH
K8B90_RS16020	yfeO	P	6.1258	17.7229	-1.53264	WP_000903096.1	ion channel protein
K8B90_RS21985	bcsB	W	84.7346	244.45	-1.52852	WP_015912564.1	cellulose biosynthesis cyclic di-GMP-binding regulatory protein BcsB
K8B90_RS14320	hisB	E	16.08	45.7007	-1.50694	WP_000080093.1	bifunctional histidinol-phosphatase/imidazoleglycerol-phosphate dehydratase HisB
K8B90_RS00675	mobA	H	9.55102	27.1265	-1.50597	WP_001052151.1	molybdenum cofactor guanylyltransferase MobA
K8B90_RS02980	ytfR	G	17.272	48.893	-1.5012	WP_000205813.1	sugar ABC transporter ATP-binding protein
K8B90_RS15075	yejB	R	26.8584	75.3885	-1.48897	WP_000501604.1	microcin C ABC transporter permease YejB
K8B90_RS21475	yhhW	R	20.1881	56.4818	-1.48428	WP_000639816.1	quercetin 2%2C3-dioxygenase
K8B90_RS05630	yaiY	R	7.89744	22.0847	-1.48359	WP_000763144.1	YaiY family protein
K8B90_RS21320	malQ	G	31.1737	86.8476	-1.47816	WP_000444319.1	4-alpha-glucanotransferase
K8B90_RS05470	yahN	E	35.2294	97.6047	-1.47017	WP_000976973.1	LysE family transporter
K8B90_RS10125	chaB	R	11.5213	30.9649	-1.42633	WP_001146452.1	putative cation transport regulator ChaB
K8B90_RS15105	radD	L	19.6438	52.7696	-1.42563	WP_000578103.1	DEAD/DEAH box helicase
K8B90_RS07720	dacC	M	37.6685	101.109	-1.42448	WP_000195961.1	serine-type D-Ala-D-Ala carboxypeptidase
K8B90_RS12520	ppsR	T	25.8294	69.3091	-1.42403	WP_000368046.1	posphoenolpyruvate synthetase regulatory kinase/phosphorylase PpsR
K8B90_RS14335	hisF	E	33.0891	88.6417	-1.42163	WP_000880182.1	imidazole glycerol phosphate synthase subunit HisF
K8B90_RS02985	ytfT	G	6.99676	18.6861	-1.41721	WP_001298067.1	ABC transporter permease
K8B90_RS22750	ivbL	E	15.8123	42.1727	-1.41526	WP_001312198.1	ilvB operon leader peptide IvbL
K8B90_RS16890	pat	O	279.266	744.694	-1.41501	WP_000082990.1	protein lysine acetyltransferase
K8B90_RS21430	glgC	G	100.718	268.497	-1.41459	WP_000253975.1	glucose-1-phosphate adenylyltransferase
K8B90_RS19095	glcD	C	6.09181	16.1734	-1.40868	WP_000026104.1	glycolate oxidase subunit GlcD
K8B90_RS15445	arnA	M	10.7297	28.4738	-1.40802	WP_000860307.1	bifunctional UDP-4-amino-4-deoxy-L-arabinose formyltransferase/UDP-glucuronic acid oxidase ArnA
K8B90_RS00540	LF82_598	G	8.40603	22.2711	-1.40567	WP_000589805.1	tripartite tricarboxylate transporter substrate binding protein
K8B90_RS08400	appC	C	26.4021	69.6624	-1.39973	WP_000263563.1	cytochrome bd-II oxidase subunit 1
K8B90_RS10565	mexF	U	6.13908	16.1485	-1.3953	WP_000492814.1	efflux RND transporter permease subunit
K8B90_RS13465	uspC	T	7.64618	20.0929	-1.39388	WP_000122412.1	universal stress protein UspC
K8B90_RS04650	glnD	O	75.5805	197.495	-1.38573	WP_001094557.1	bifunctional uridylyltransferase/uridylyl-removing protein GlnD
K8B90_RS03065	pyrB	F	203.685	529.451	-1.37816	WP_000013038.1	aspartate carbamoyltransferase
K8B90_RS08050	ycaD	E	67.4112	174.987	-1.37619	WP_000109282.1	MFS transporter
K8B90_RS16815	rseC	T	42.5411	110.396	-1.37576	WP_000589057.1	SoxR-reducing system protein RseC
K8B90_RS19080	glcG	T	11.0126	28.4936	-1.37148	WP_000853256.1	GlcG family protein
K8B90_RS05460	yahK	R	8.96325	23.0143	-1.36044	WP_000692761.1	NADPH-dependent aldehyde reductase YahK
K8B90_RS15660	yfcF	O	8.66321	22.124	-1.35264	WP_000047367.1	glutathione transferase
K8B90_RS10385	trpB	E	11.6657	29.7069	-1.34852	WP_000209531.1	tryptophan synthase subunit beta
K8B90_RS01925	ddpA	E	31.1994	79.1109	-1.34236	WP_000592279.1	ABC transporter substrate-binding protein
K8B90_RS01915	ddpC	E	6.36598	16.1005	-1.33865	WP_001131974.1	ABC transporter permease
K8B90_RS17000	dgcN	T	17.2098	43.319	-1.33177	WP_000969007.1	diguanylate cyclase DgcN
K8B90_RS13640	yedE	R	40.9937	102.082	-1.31625	WP_000118896.1	selenium metabolism membrane protein YedE/FdhT
K8B90_RS19540	yqiK	S	12.5705	31.2974	-1.31599	WP_014640210.1	flotillin family protein
K8B90_RS23010	pstC	P	16.6265	41.352	-1.31447	WP_000741620.1	phosphate ABC transporter permease PstC
K8B90_RS01195	ppc	C	169.844	422.02	-1.3131	WP_001005579.1	phosphoenolpyruvate carboxylase
K8B90_RS08785	cbpM	O	18.379	45.3519	-1.3031	WP_000024569.1	chaperone modulator CbpM
K8B90_RS09080	mdtH	V	56.774	139.956	-1.30167	WP_000092206.1	multidrug efflux MFS transporter MdtH
K8B90_RS07460	ybhN	R	7.03389	17.3236	-1.30034	WP_000045484.1	YbhN family protein
K8B90_RS07730	ybjG	I	10.9	26.8356	-1.29982	WP_000892317.1	undecaprenyl-diphosphate phosphatase
K8B90_RS02765	bsmA	W	257.908	634.577	-1.29894	WP_000254636.1	biofilm peroxide resistance protein BsmA
K8B90_RS01805	pdeC	T	13.8225	33.9479	-1.2963	WP_001765301.1	c-di-GMP phosphodiesterase PdeC
K8B90_RS01785	yjbR	S	29.5573	72.4903	-1.29427	WP_000155657.1	MmcQ/YjbR family DNA-binding protein
K8B90_RS09075	grxB	O	39.9789	97.864	-1.29154	WP_000780912.1	glutaredoxin 2
K8B90_RS00145	ilvD	E	23.7539	57.7991	-1.28288	WP_001127366.1	dihydroxy-acid dehydratase
K8B90_RS06265	allR	K	158.179	384.747	-1.28235	WP_000141275.1	HTH-type transcriptional repressor AllR
K8B90_RS01130	katG	P	163.386	396.838	-1.28027	WP_001296626.1	catalase/peroxidase HPI
K8B90_RS18765	loiP	R	22.5366	54.7182	-1.27975	WP_014640202.1	metalloprotease LoiP
K8B90_RS01725	tyrB	E	36.4367	88.3981	-1.27862	WP_000486946.1	aromatic amino acid transaminase
K8B90_RS19725	ygjR	H	190.467	459.338	-1.27001	WP_001529412.1	Gfo/Idh/MocA family oxidoreductase
K8B90_RS11225	narU	P	6.37734	15.3722	-1.26929	WP_001207907.1	nitrate/nitrite transporter NarU
K8B90_RS14050	LF82_318	X	50.2772	121.091	-1.26811	WP_001289508.1	UvrD-helicase domain-containing protein
K8B90_RS11285	dosP	T	7.36833	17.6944	-1.26389	WP_014640147.1	oxygen-sensing cyclic-di-GMP phosphodiesterase
K8B90_RS12515	ppsA	G	1040.27	2494.99	-1.26208	WP_000069408.1	phosphoenolpyruvate synthase
K8B90_RS12220	ydhJ	R	8.82475	21.1403	-1.26037	WP_001304337.1	HlyD family secretion protein
K8B90_RS01780	yjbQ	S	24.6271	58.8672	-1.25722	WP_000270375.1	secondary thiamine-phosphate synthase enzyme YjbQ
K8B90_RS13065	pdeD	T	12.0299	28.7489	-1.25688	WP_001536135.1	cyclic diguanylate phosphodiesterase
K8B90_RS14095	sgcC	G	14.7553	35.2012	-1.25439	WP_000420479.1	PTS transporter subunit IIC
K8B90_RS14255	sbmC	L	10.722	25.57	-1.25388	WP_001105406.1	DNA gyrase inhibitor SbmC
K8B90_RS15270	atoS	C	10.1574	24.1707	-1.25073	WP_001296244.1	two-component system sensor histidine kinase AtoS
K8B90_RS11220	narZ	C	18.2175	43.3254	-1.24989	WP_001350241.1	nitrate reductase Z subunit alpha
K8B90_RS13490	araF	G	8.52989	20.2478	-1.24717	WP_001298461.1	arabinose ABC transporter substrate-binding protein AraF
K8B90_RS17445	ygaZ	E	49.2892	116.979	-1.24691	WP_000445658.1	L-valine exporter subunit YgaZ
K8B90_RS15065	pdeN	T	38.7202	91.8716	-1.24653	WP_000470587.1	cyclic di-GMP phosphodiesterase
K8B90_RS05970	cof	R	43.5596	103.003	-1.24162	WP_000113027.1	HMP-PP phosphatase
K8B90_RS12300	punC	F	47.5989	112.227	-1.23742	WP_001182333.1	purine nucleoside transporter PunC
K8B90_RS10390	trpC	E	13.404	31.6004	-1.23728	WP_001195271.1	bifunctional indole-3-glycerol-phosphate synthase TrpC/phosphoribosylanthranilate isomerase TrpF
K8B90_RS09890	minC	D	56.6966	133.529	-1.23582	WP_000072533.1	septum site-determining protein MinC
K8B90_RS13645	yedF	O	8.98214	21.1448	-1.23517	WP_000790504.1	sulfurtransferase-like selenium metabolism protein YedF
K8B90_RS00020	viaA	O	29.9627	70.1652	-1.22759	WP_000956636.1	ATPase RavA stimulator ViaA
K8B90_RS11260	adhP	G	67.0588	156.996	-1.22723	WP_000642412.1	alcohol dehydrogenase AdhP
K8B90_RS23015	pstS	P	26.3907	61.7278	-1.22589	WP_000867146.1	phosphate ABC transporter substrate-binding protein PstS
K8B90_RS21905	gadX	K	43.3336	101.141	-1.22281	WP_001182743.1	acid resistance transcriptional activator GadX
K8B90_RS00140	ilvE	E	28.0371	65.356	-1.22098	WP_000208520.1	branched-chain-amino-acid transaminase
K8B90_RS15970	alaC	E	127.162	296.333	-1.22055	WP_000785920.1	alanine transaminase
K8B90_RS15810	smrB	L	45.8195	106.762	-1.22037	WP_000730805.1	endonuclease SmrB
K8B90_RS07530	ybiE	S	6.7322	15.6599	-1.21792	WP_212734104.1	hypothetical protein
K8B90_RS01520	metH	E	235.286	546.486	-1.21577	WP_000096035.1	methionine synthase
K8B90_RS19750	uxaC	G	18.1448	42.0766	-1.21347	WP_000187442.1	glucuronate isomerase
K8B90_RS08170	ldtD	S	50.9822	118.124	-1.21223	WP_000926016.1	L%2CD-transpeptidase
K8B90_RS15700	hisJ	E	15.9748	36.9887	-1.21128	WP_000737618.1	histidine ABC transporter substrate-binding protein HisJ
K8B90_RS22015	bcsG	W	113.809	263.468	-1.21101	WP_000191567.1	cellulose biosynthesis protein BcsG
K8B90_RS04340	ampE	T	33.1028	76.6317	-1.21099	WP_000172010.1	beta-lactamase regulator AmpE
K8B90_RS09235	yceG	R	13.0342	30.1173	-1.20829	WP_000756838.1	cell division protein YceG
K8B90_RS04390	aceF	C	726.781	1678.63	-1.20769	WP_000963500.1	pyruvate dehydrogenase complex dihydrolipoyllysine-residue acetyltransferase
K8B90_RS05295	LF82_052	Q	12.2705	28.3295	-1.20711	WP_001172293.1	aldo/keto reductase
K8B90_RS16435	yfgO	R	29.1328	67.0957	-1.20358	WP_000892033.1	AI-2E family transporter
K8B90_RS06710	ybeM	R	28.046	64.5916	-1.20355	WP_001350194.1	deaminated glutathione amidase
K8B90_RS18555	ygfZ	O	36.9007	84.9015	-1.20214	WP_000886078.1	tRNA-modifying protein YgfZ
K8B90_RS18335	galR	K	62.79	144.083	-1.1983	WP_000201041.1	HTH-type transcriptional regulator GalR
K8B90_RS05475	yahO	R	25.0473	57.4394	-1.19739	WP_000691951.1	DUF1471 family periplasmic protein YahO
K8B90_RS12225	ydhK	S	22.6096	51.8113	-1.19633	WP_000994343.1	FUSC family protein
K8B90_RS08415	appA	C	9.77982	22.3499	-1.19239	WP_001528879.1	bifunctional acid phosphatase/4-phytase
K8B90_RS11010	ydcL	R	14.0533	32.0433	-1.18912	WP_001261013.1	DUF3313 domain-containing protein
K8B90_RS04810	metI	P	32.2591	73.5189	-1.18841	WP_001294600.1	methionine ABC transporter permease MetI
K8B90_RS19335	ftsP	D	45.4121	103.421	-1.18739	WP_000059395.1	cell division protein FtsP
K8B90_RS15050	yeiR	R	27.2691	62.0546	-1.18627	WP_000198796.1	zinc-binding GTPase YeiR
K8B90_RS02755	aidB	K	58.2268	132.502	-1.18626	WP_001374875.1	isovaleryl-CoA dehydrogenase
K8B90_RS22345	yibT	R	20.695	47.0052	-1.18354	WP_000517097.1	protein YibT
K8B90_RS22105	tag	L	9.04053	20.5261	-1.18298	WP_000438940.1	DNA-3-methyladenine glycosylase I
K8B90_RS15215	napF	C	7.50533	17.0294	-1.18204	WP_000686745.1	ferredoxin-type protein NapF
K8B90_RS03960	caiB	C	13.8036	31.3084	-1.1815	WP_000349942.1	L-carnitine CoA-transferase
K8B90_RS11990	mdtJ	P	10.4932	23.7935	-1.18111	WP_000276149.1	multidrug/spermidine efflux SMR transporter subunit MdtJ
K8B90_RS06630	uspG	T	175.196	396.76	-1.1793	WP_001295855.1	universal stress protein UspG
K8B90_RS10380	trpA	E	10.5998	23.9527	-1.17615	WP_000443087.1	tryptophan synthase subunit alpha
K8B90_RS08925	ghrA	E	18.0509	40.7262	-1.17388	WP_000351287.1	glyoxylate/hydroxypyruvate reductase GhrA
K8B90_RS16345	tktB	G	53.3277	119.965	-1.16965	WP_000087285.1	transketolase
K8B90_RS06135	fsr	E	19.0304	42.6281	-1.1635	WP_001251634.1	fosmidomycin MFS transporter
K8B90_RS13855	mtfA	T	90.0838	201.637	-1.16242	WP_001311896.1	DgsA anti-repressor MtfA
K8B90_RS15080	yejE	R	36.1726	80.9005	-1.16125	WP_000088917.1	ABC transporter permease
K8B90_RS01860	nrfA	P	21.1593	47.3057	-1.16072	WP_014640252.1	ammonia-forming nitrite reductase cytochrome c552 subunit
K8B90_RS19655	ygjG	E	55.4643	123.628	-1.15638	WP_048818321.1	putrescine aminotransferase
K8B90_RS17980	yqcA	C	60.5266	134.904	-1.15629	WP_000807749.1	flavodoxin
K8B90_RS07310	galE	M	37.2708	82.9785	-1.15469	WP_001265443.1	UDP-glucose 4-epimerase GalE
K8B90_RS18575	gcvP	E	641.611	1427.94	-1.15417	WP_000195072.1	aminomethyl-transferring glycine dehydrogenase
K8B90_RS04050	lptD	M	191.202	424.232	-1.14976	WP_000746166.1	LPS assembly protein LptD
K8B90_RS23005	pstA	P	19.974	44.0975	-1.14258	WP_001251985.1	phosphate ABC transporter permease PstA
K8B90_RS15695	hisQ	E	15.2995	33.5714	-1.13375	WP_000965518.1	histidine ABC transporter permease HisQ
K8B90_RS07095	pxpC	E	104.065	228.339	-1.1337	WP_000912709.1	5-oxoprolinase subunit PxpC
K8B90_RS07750	ybjJ	E	12.3979	27.1939	-1.13318	WP_000217859.1	MFS transporter
K8B90_RS13655	ompD	M	719.385	1572.95	-1.12864	WP_000737290.1	porin OmpD
K8B90_RS13480	araH	G	10.4461	22.8111	-1.12677	WP_000100203.1	arabinose ABC transporter permease AraH
K8B90_RS22685	nlpA	P	8.089	17.5999	-1.12153	WP_000779409.1	lipoprotein NlpA
K8B90_RS16910	kgtP	E	10.4628	22.7541	-1.12086	WP_001350300.1	alpha-ketoglutarate permease
K8B90_RS14045	LF82_317	X	41.0636	89.1344	-1.11812	WP_000547409.1	ATP-dependent endonuclease
K8B90_RS18635	serA	H	56.4674	122.138	-1.11302	WP_001151610.1	phosphoglycerate dehydrogenase
K8B90_RS02380	LF82_690	X	124.764	269.192	-1.10943	WP_024196729.1	anti-phage dCTP deaminase
K8B90_RS22940	yieE	R	70.0201	151.04	-1.10908	WP_014640239.1	4'-phosphopantetheinyl transferase superfamily protein
K8B90_RS14525	dgcE	T	69.9025	150.621	-1.1075	WP_000043676.1	diguanylate cyclase
K8B90_RS16015	glk	G	86.8552	187.083	-1.10699	WP_000170355.1	glucokinase
K8B90_RS19845	tdcF	E	8.53562	18.3312	-1.10274	WP_000719990.1	enamine/imine deaminase
K8B90_RS12340	ydhS	S	14.1605	30.4055	-1.10246	WP_000848176.1	FAD-NAD(P)-binding protein
K8B90_RS06835	corC	P	161.881	347.306	-1.10127	WP_001278605.1	CNNM family magnesium/cobalt transport protein CorC
K8B90_RS09900	pliG	V	15.0667	32.3121	-1.10071	WP_000693755.1	g-type lysoyme inhibitor PliG
K8B90_RS18930	kpsF	M	54.2147	115.883	-1.09592	WP_001298261.1	KpsF/GutQ family sugar-phosphate isomerase
K8B90_RS13765	yedP	R	12.1709	25.9991	-1.09503	WP_000491485.1	mannosyl-3-phosphoglycerate phosphatase-related protein
K8B90_RS12735	astA	E	16.8043	35.8609	-1.09358	WP_000989438.1	arginine N-succinyltransferase
K8B90_RS10990	rimL	J	136.423	290.825	-1.09207	WP_001299372.1	50S ribosomal protein L7/L12-serine acetyltransferase
K8B90_RS01200	argE	E	20.0817	42.7958	-1.09159	WP_001298411.1	acetylornithine deacetylase
K8B90_RS10395	trpD	E	8.19587	17.4331	-1.08886	WP_000763524.1	bifunctional anthranilate synthase glutamate amidotransferase component TrpG/anthranilate phosphoribosyltransferase TrpD
K8B90_RS21755	uspB	T	38.3928	81.6509	-1.08863	WP_000626187.1	universal stress protein UspB
K8B90_RS18295	ptsP	T	118.312	251.363	-1.08717	WP_000957911.1	phosphoenolpyruvate--protein phosphotransferase
K8B90_RS21435	glgX	G	168.958	358.36	-1.08474	WP_000192576.1	glycogen debranching protein GlgX
K8B90_RS00025	ravA	O	40.7487	86.4158	-1.08454	WP_001296585.1	ATPase RavA
K8B90_RS15705	argT	E	18.421	38.9914	-1.0818	WP_000748259.1	lysine/arginine/ornithine ABC transporter substrate-binding protein ArgT
K8B90_RS22590	trmH	J	35.4224	74.7511	-1.07743	WP_001070179.1	tRNA (guanosine(18)-2'-O)-methyltransferase TrmH
K8B90_RS11900	ynfB	R	8.74554	18.4526	-1.07721	WP_000705201.1	DUF1283 family protein
K8B90_RS18355	araE	E	13.3251	28.092	-1.07602	WP_014640198.1	arabinose-proton symporter AraE
K8B90_RS07960	csy2	V	10.3409	21.7673	-1.07381	WP_000120898.1	type I-F CRISPR-associated protein Csy2
K8B90_RS10975	ydcJ	S	11.6041	24.4166	-1.07323	WP_000013809.1	VOC family protein
K8B90_RS12005	pntB	C	73.5045	154.442	-1.07116	WP_000014036.1	Re/Si-specific NAD(P)(+) transhydrogenase subunit beta
K8B90_RS12095	malI	K	29.1334	61.1215	-1.06901	WP_000179503.1	mal regulon transcriptional regulator MalI
K8B90_RS06485	ybdK	S	19.9892	41.8433	-1.06578	WP_001130659.1	YbdK family carboxylate-amine ligase
K8B90_RS15055	lpxT	M	17.3059	36.2019	-1.0648	WP_001296239.1	Kdo(2)-lipid A phosphotransferase
K8B90_RS00175	gppA	T	198.896	415.001	-1.0611	WP_014640241.1	guanosine-5'-triphosphate%2C3'-diphosphate diphosphatase
K8B90_RS02760	yjfN	R	32.6014	68.0187	-1.061	WP_000811566.1	DUF1471 family protease activator YjfN
K8B90_RS06195	cueR	K	17.7672	36.9279	-1.0555	WP_001026743.1	Cu(I)-responsive transcriptional regulator
K8B90_RS04145	leuC	E	8.88284	18.4105	-1.05144	WP_001140652.1	3-isopropylmalate dehydratase large subunit
K8B90_RS02595	frdA	C	650.908	1348.66	-1.05101	WP_001192980.1	fumarate reductase (quinol) flavoprotein subunit
K8B90_RS03475	hsdR	V	61.8934	128.183	-1.05035	WP_000819015.1	DEAD/DEAH box helicase family protein
K8B90_RS21330	malT	K	140.206	290.37	-1.05034	WP_000906981.1	HTH-type transcriptional regulator MalT
K8B90_RS17785	ispF	I	21.7515	45.0292	-1.04974	WP_001219238.1	2-C-methyl-D-erythritol 2%2C4-cyclodiphosphate synthase
K8B90_RS14595	yegP	S	53.8119	111.397	-1.04972	WP_001300972.1	YegP family protein
K8B90_RS08790	cbpA	O	59.9101	123.837	-1.04757	WP_000420625.1	curved DNA-binding protein
K8B90_RS05505	codB	F	24.8991	51.4153	-1.0461	WP_000076253.1	cytosine permease
K8B90_RS20685	smg	S	98.0068	202.303	-1.04556	WP_000460672.1	DUF494 family protein Smg
K8B90_RS13590	dcyD	F	35.6338	73.2164	-1.03892	WP_001128237.1	D-cysteine desulfhydrase
K8B90_RS08910	pgaA	M	13.5504	27.8012	-1.03681	WP_000287440.1	poly-beta-1%2C6 N-acetyl-D-glucosamine export porin PgaA
K8B90_RS05330	rclA	C	15.3276	31.4435	-1.03663	WP_001046332.1	reactive chlorine resistance oxidoreductase RclA
K8B90_RS07490	ybhF	R	48.4997	99.3308	-1.03427	WP_001331962.1	ATP-binding cassette domain-containing protein
K8B90_RS11920	ynfE	C	38.5478	78.867	-1.03277	WP_000041662.1	DmsA/YnfE/YnfF family dimethyl sulfoxide reductase
K8B90_RS15690	hisM	E	11.9362	24.417	-1.03254	WP_000569958.1	ABC transporter permease
K8B90_RS21760	uspA	T	175.32	358.596	-1.03237	WP_000323571.1	universal stress protein UspA
K8B90_RS07070	ybgA	S	19.4414	39.7135	-1.0305	WP_001075786.1	YbgA family protein
K8B90_RS21940	yhjE	E	35.2978	71.996	-1.02834	WP_001148998.1	MFS transporter
K8B90_RS04150	leuB	E	9.02504	18.4021	-1.02786	WP_000042365.1	3-isopropylmalate dehydrogenase
K8B90_RS07560	rlmF	J	17.3955	35.4552	-1.02729	WP_001275941.1	23S rRNA (adenine(1618)-N(6))-methyltransferase RlmF
K8B90_RS10430	cobO	Q	18.0845	36.8127	-1.02545	WP_001278906.1	cob(I)yrinic acid a%2Cc-diamide adenosyltransferase
K8B90_RS08730	LF82_138	S	13.4734	27.3858	-1.02331	WP_000749287.1	hypothetical protein
K8B90_RS14670	fbaB	G	152.798	310.314	-1.02211	WP_000129559.1	class I fructose-bisphosphate aldolase
K8B90_RS03165	idnT	E	8.8938	18.0372	-1.02011	WP_001128336.1	gnt-II system L-idonate transporter
K8B90_RS16905	yfiM	S	8.64074	17.5146	-1.01933	WP_001370843.1	YfiM family lipoprotein
K8B90_RS21700	LF82_536	G	8.85295	17.7707	-1.00527	WP_001304938.1	PTS galactitol transporter subunit IIC
K8B90_RS14950	folE	H	85.0177	170.598	-1.00477	WP_001139613.1	GTP cyclohydrolase I FolE
K8B90_RS11325	ydeN	R	23.3309	46.7149	-1.00164	WP_001296072.1	sulfatase
K8B90_RS13700	fliI	N	80.4097	40.1138	1.00327	WP_000213294.1	flagellar protein export ATPase FliI
K8B90_RS04580	fhuB	P	61.0793	30.3277	1.01005	WP_000044118.1	Fe(3+)-hydroxamate ABC transporter permease FhuB
K8B90_RS08270	pqiC	M	161.566	80.0773	1.01266	WP_000759110.1	membrane integrity-associated transporter subunit PqiC
K8B90_RS04740	accA	I	456.793	226.156	1.01422	WP_000055741.1	acetyl-CoA carboxylase carboxyl transferase subunit alpha
K8B90_RS13240	yebG	L	92.2402	45.6325	1.01533	WP_000257738.1	DNA damage-inducible protein YebG
K8B90_RS01330	tuf	K	4947.1	2447.18	1.01546	WP_000031784.1	elongation factor Tu
K8B90_RS01350	rplA	J	4900.21	2423.49	1.01576	WP_001096684.1	50S ribosomal protein L1
K8B90_RS08340	hspQ	O	256.73	126.936	1.01615	WP_001295356.1	heat shock protein HspQ
K8B90_RS07600	ompX	M	1236.17	609.84	1.01938	WP_001295296.1	outer membrane protein OmpX
K8B90_RS08040	dmsC	C	523.793	258.297	1.01997	WP_000534664.1	dimethyl sulfoxide reductase anchor subunit DmsC
K8B90_RS06365	cysS	J	438.935	216.253	1.02129	WP_000912352.1	cysteine--tRNA ligase
K8B90_RS01345	rplK	J	1901.54	936.016	1.02256	WP_001085926.1	50S ribosomal protein L11
K8B90_RS20025	yraR	G	54.1729	26.6467	1.02362	WP_000084526.1	NAD(P)H-binding protein
K8B90_RS15145	ccmH	C	61.0985	30.0172	1.02535	WP_001211554.1	cytochrome c-type biogenesis thiol:disulfide oxidoreductase CcmH
K8B90_RS17525	recX	O	54.6292	26.7995	1.02746	WP_000140506.1	recombination regulator RecX
K8B90_RS02905	ytfF	R	40.9258	20.0224	1.03139	WP_001358011.1	DMT family transporter
K8B90_RS05870	yajQ	T	337.342	164.66	1.03472	WP_001138904.1	nucleotide binding protein YajQ
K8B90_RS16950	yfiH	P	180.651	88.0992	1.03601	WP_000040160.1	purine nucleoside phosphorylase YfiH
K8B90_RS05400	betT	M	599.294	292.246	1.03608	WP_000131041.1	choline BCCT transporter BetT
K8B90_RS00320	cyaY	P	85.7015	41.6732	1.0402	WP_000999936.1	iron donor protein CyaY
K8B90_RS06495	LF82_755	V	22.0325	10.6962	1.04254	WP_000956465.1	type I toxin-antitoxin system toxin HokE
K8B90_RS05065	fadE	I	242.256	117.462	1.04434	WP_000973130.1	acyl-CoA dehydrogenase FadE
K8B90_RS03910	ispH	I	423.864	205.459	1.04475	WP_001166429.1	4-hydroxy-3-methylbut-2-enyl diphosphate reductase
K8B90_RS10800	smrA	L	65.7882	31.8622	1.04598	WP_001046820.1	DNA endonuclease SmrA
K8B90_RS19250	exbD	U	157.696	76.2245	1.04882	WP_001240712.1	TonB system transport protein ExbD
K8B90_RS04380	pdhR	G	290.532	140.168	1.05154	WP_000331776.1	pyruvate dehydrogenase complex transcriptional repressor PdhR
K8B90_RS22020	ldrD	V	28.3438	13.6619	1.05287	WP_001295224.1	type I toxin-antitoxin system toxin Ldr family protein
K8B90_RS22695	nepI	F	65.365	31.424	1.05665	WP_024175379.1	purine ribonucleoside efflux pump NepI
K8B90_RS12585	rplT	J	3214.95	1538.08	1.06366	WP_000124850.1	50S ribosomal protein L20
K8B90_RS12315	mdtK	V	727.455	347.982	1.06384	WP_001174939.1	multidrug efflux MATE transporter MdtK
K8B90_RS13090	yobD	S	24.6186	11.776	1.0639	WP_000156257.1	DUF986 family protein
K8B90_RS03710	LF82_745	R	60.088	28.6363	1.06923	WP_000007436.1	NadS family protein
K8B90_RS20830	rplP	J	2920.92	1388.47	1.07293	WP_000941212.1	50S ribosomal protein L16
K8B90_RS21670	nikD	E	37.9641	17.9973	1.07686	WP_001136232.1	nickel import ATP-binding protein NikD
K8B90_RS12645	ydjM	R	86.9546	41.1688	1.07871	WP_001295408.1	metal-dependent hydrolase
K8B90_RS20370	sspB	O	601.071	284.571	1.07875	WP_000366127.1	ClpXP protease specificity-enhancing factor
K8B90_RS09530	emrE	V	15.1721	7.17817	1.07973	WP_001070442.1	SMR family multidrug efflux protein EmrE
K8B90_RS18235	amiC	M	389.193	183.454	1.08506	WP_000016907.1	N-acetylmuramoyl-L-alanine amidase AmiC
K8B90_RS11780	cspB	O	1974.58	929.962	1.0863	WP_000066485.1	cold shock-like protein CspB
K8B90_RS05745	brnQ	E	441.878	207.814	1.08835	WP_000149635.1	branched-chain amino acid transporter carrier protein BrnQ
K8B90_RS19255	exbB	N	446.2	209.751	1.08902	WP_000527844.1	tol-pal system-associated acyl-CoA thioesterase
K8B90_RS13190	pphA	R	17.1767	8.07266	1.08933	WP_000812746.1	protein-serine/threonine phosphatase
K8B90_RS13710	fliK	N	35.3803	16.6182	1.09019	WP_000620083.1	flagellar hook-length control protein FliK
K8B90_RS16745	purL	Q	1352.32	634.946	1.09073	WP_000970100.1	phosphoribosylformylglycinamidine synthase
K8B90_RS04570	fhuC	P	89.8996	42.2067	1.09084	WP_001158929.1	Fe3+-hydroxamate ABC transporter ATP-binding protein FhuC
K8B90_RS17690	hypE	O	207.923	97.5862	1.0913	WP_001059947.1	hydrogenase maturation carbamoyl dehydratase HypE
K8B90_RS12650	tcyP	E	136.623	64.1002	1.0918	WP_001010714.1	cystine/sulfocysteine:cation symporter
K8B90_RS13730	fliO	N	32.6987	15.3367	1.09224	WP_001298519.1	flagellar biosynthetic protein FliO
K8B90_RS12595	infC	J	3054.78	1431.73	1.09331	WP_001700733.1	translation initiation factor IF-3
K8B90_RS22455	rfaL	M	58.5333	27.4157	1.09425	WP_001297985.1	O-antigen ligase family protein
K8B90_RS21580	rpoH	K	1983.8	928.933	1.09462	WP_000130217.1	RNA polymerase sigma factor RpoH
K8B90_RS22870	recF	L	162.038	75.866	1.0948	WP_000060112.1	DNA replication/repair protein RecF
K8B90_RS22905	yidC	M	1477.9	691.136	1.0965	WP_000378258.1	membrane protein insertase YidC
K8B90_RS06250	mnmH	J	64.5034	30.1495	1.09724	WP_001157949.1	tRNA 2-selenouridine(34) synthase MnmH
K8B90_RS18900	nupG	F	551.449	257.404	1.09919	WP_001298251.1	nucleoside permease NupG
K8B90_RS15475	menE	I	234.396	109.343	1.10009	WP_000577597.1	o-succinylbenzoate--CoA ligase
K8B90_RS11250	yddM	V	24.8578	11.5875	1.10113	WP_000781370.1	HigA family addiction module antitoxin
K8B90_RS13010	rnd	J	292.57	136.063	1.1045	WP_001296131.1	ribonuclease D
K8B90_RS12210	slyA	K	288.879	134.247	1.10557	WP_000445640.1	transcriptional regulator SlyA
K8B90_RS12135	rsxA	C	58.4492	27.1509	1.10618	WP_000133193.1	electron transport complex subunit RsxA
K8B90_RS02090	proP	E	878.125	407.714	1.10687	WP_001296659.1	glycine betaine/L-proline transporter ProP
K8B90_RS06570	entA	Q	89.6886	41.6285	1.10735	WP_000347657.1	2%2C3-dihydro-2%2C3-dihydroxybenzoate dehydrogenase EntA
K8B90_RS19710	rlmG	J	131.988	61.1201	1.11068	WP_000018672.1	23S rRNA (guanine(1835)-N(2))-methyltransferase RlmG
K8B90_RS19905	garL	G	43.4404	20.1043	1.11153	WP_001058227.1	2-dehydro-3-deoxyglucarate aldolase
K8B90_RS13800	yedJ	R	42.9161	19.8602	1.11164	WP_014640165.1	phosphohydrolase
K8B90_RS13410	cheY	N	16.5475	7.65286	1.11254	WP_000763867.1	chemotaxis response regulator CheY
K8B90_RS16620	hscA	O	1316.43	607.677	1.11526	WP_001196627.1	Fe-S protein assembly chaperone HscA
K8B90_RS17550	srlE	G	33.1054	15.2713	1.11625	WP_000196936.1	PTS glucitol/sorbitol transporter subunit IIB
K8B90_RS01085	metJ	E	113.984	52.5744	1.1164	WP_000852812.1	met regulon transcriptional regulator MetJ
K8B90_RS01430	hupA	L	1235.49	569.731	1.11674	WP_001044513.1	DNA-binding protein HU-alpha
K8B90_RS00525	udp	F	763.154	351.767	1.11736	WP_000045178.1	uridine phosphorylase
K8B90_RS00940	sodA	P	1851.72	852.179	1.11964	WP_001298417.1	superoxide dismutase [Mn]
K8B90_RS04285	mutT	V	22.7111	10.3884	1.12843	WP_000736045.1	8-oxo-dGTP diphosphatase MutT
K8B90_RS09160	flgJ	N	49.174	22.4843	1.12898	WP_001441926.1	flagellar assembly peptidoglycan hydrolase FlgJ
K8B90_RS20345	nanK	G	54.3408	24.8284	1.13004	WP_000209059.1	N-acetylmannosamine kinase
K8B90_RS06995	fldA	C	167.322	75.9563	1.13939	WP_001018618.1	flavodoxin FldA
K8B90_RS07535	ybiJ	R	43.4168	19.6912	1.1407	WP_000849301.1	DUF1471 family protein YbiJ
K8B90_RS18020	xni	L	36.7778	16.6191	1.14599	WP_001314086.1	flap endonuclease Xni
K8B90_RS00390	rarD	R	83.6367	37.7743	1.14673	WP_000339107.1	EamA family transporter RarD
K8B90_RS01700	dusA	J	49.3399	22.2209	1.15084	WP_001110630.1	tRNA dihydrouridine(20/20a) synthase DusA
K8B90_RS22515	rpmG	J	336.749	151.373	1.15357	WP_001051798.1	50S ribosomal protein L33
K8B90_RS21310	nfuA	S	598.474	268.948	1.15396	WP_000619391.1	Fe-S biogenesis protein NfuA
K8B90_RS15645	yfcC	R	43.636	19.5832	1.1559	WP_001274489.1	putative basic amino acid antiporter YfcC
K8B90_RS00980	sbp	P	16.985	7.62238	1.15595	WP_000758726.1	sulfate/thiosulfate ABC transporter substrate-binding protein Sbp
K8B90_RS15195	napH	C	39.3606	17.6196	1.15957	WP_000013515.1	quinol dehydrogenase ferredoxin subunit NapH
K8B90_RS06705	crcB	P	24.5502	10.9601	1.16347	WP_000939738.1	fluoride efflux transporter CrcB
K8B90_RS12590	rpmI	J	598.409	266.938	1.16463	WP_001124225.1	50S ribosomal protein L35
K8B90_RS21360	glpE	P	27.1395	12.088	1.16682	WP_000371926.1	thiosulfate sulfurtransferase GlpE
K8B90_RS13025	tsaB	J	40.3577	17.9706	1.16721	WP_001220976.1	tRNA (adenosine(37)-N6)-threonylcarbamoyltransferase complex dimerization subunit type 1 TsaB
K8B90_RS12800	ynjH	R	27.678	12.3021	1.16984	WP_000085228.1	DUF1496 domain-containing protein
K8B90_RS12020	ydgI	R	106.208	47.167	1.17105	WP_000412379.1	amino acid permease
K8B90_RS02960	ytfP	E	79.0137	35.0536	1.17254	WP_001219160.1	gamma-glutamylcyclotransferase
K8B90_RS08300	sulA	D	142.257	62.9887	1.17533	WP_000288723.1	SOS-induced cell division inhibitor SulA
K8B90_RS18675	argO	E	81.2862	35.9075	1.17872	WP_000493346.1	arginine exporter ArgO
K8B90_RS22550	rph	J	129.811	57.3043	1.1797	WP_001247093.1	ribonuclease PH
K8B90_RS13920	fyuA	P	31.2951	13.7779	1.18358	WP_000784549.1	siderophore yersiniabactin receptor FyuA
K8B90_RS21005	slyX	S	34.9569	15.3827	1.18426	WP_001153615.1	SlyX family protein
K8B90_RS10340	yciA	I	46.7356	20.5514	1.18528	WP_000108160.1	acyl-CoA thioester hydrolase YciA
K8B90_RS20380	rpsI	J	2229.06	978.307	1.18808	WP_000829818.1	30S ribosomal protein S9
K8B90_RS05110	dinB	Q	68.767	30.1303	1.1905	WP_001226167.1	DNA polymerase IV
K8B90_RS19805	yqjG	O	24.6344	10.7878	1.19128	WP_000531180.1	glutathionyl-hydroquinone reductase YqjG
K8B90_RS09925	umuD	L	15.8421	6.9256	1.19375	WP_000897380.1	translesion error-prone DNA polymerase V autoproteolytic subunit
K8B90_RS13320	ruvC	L	108.567	47.4478	1.19418	WP_001295503.1	crossover junction endodeoxyribonuclease RuvC
K8B90_RS13400	flhB	N	29.4575	12.8648	1.19521	WP_001278954.1	flagellar biosynthesis protein FlhB
K8B90_RS18680	mscS	M	423.258	184.397	1.19872	WP_000389811.1	small-conductance mechanosensitive channel MscS
K8B90_RS00985	cdh	I	24.7882	10.7964	1.1991	WP_001298413.1	CDP-diacylglycerol diphosphatase
K8B90_RS21950	pdeH	T	53.6988	23.3833	1.19941	WP_001329855.1	cyclic-guanylate-specific phosphodiesterase
K8B90_RS06575	entH	Q	43.77	19.0264	1.20194	WP_000637953.1	proofreading thioesterase EntH
K8B90_RS22890	rpmH	J	344.703	149.592	1.20432	WP_000831330.1	50S ribosomal protein L34
K8B90_RS14750	apbC	R	199.572	86.1981	1.21118	WP_001005448.1	iron-sulfur cluster carrier protein ApbC
K8B90_RS02525	groS	O	924.144	398.609	1.21314	WP_001026276.1	co-chaperone GroES
K8B90_RS13095	mntP	P	21.8907	9.44042	1.21339	WP_001296134.1	manganese efflux pump MntP
K8B90_RS22340	mtlR	K	23.6868	10.1851	1.21763	WP_000228269.1	mannitol operon repressor MtlR
K8B90_RS02600	epmA	J	94.3632	40.5711	1.21777	WP_000004771.1	elongation factor P--(R)-beta-lysine ligase
K8B90_RS00395	yigI	I	76.8943	33.0482	1.21831	WP_001277142.1	acyl-CoA thioesterase YigI
K8B90_RS13390	flhe	N	21.3672	9.17427	1.21973	WP_001202078.1	flagellar protein FlhE
K8B90_RS19795	yqjK	R	228.279	97.7926	1.223	WP_000096086.1	YqjK-like family protein
K8B90_RS12565	ihfA	X	676.003	289.545	1.22324	WP_001229265.1	integration host factor subunit alpha
K8B90_RS07980	infA	J	764.47	327.389	1.22346	WP_001040187.1	translation initiation factor IF-1
K8B90_RS04540	dksA	K	677.762	289.497	1.22723	WP_001155227.1	RNA polymerase-binding protein DksA
K8B90_RS10825	ttcA	J	75.3957	32.1466	1.22981	WP_001157412.1	tRNA 2-thiocytidine(32) synthetase TtcA
K8B90_RS20565	dusB	J	682.29	290.053	1.23407	WP_001219652.1	tRNA dihydrouridine synthase DusB
K8B90_RS05375	hyxR	K	35.1574	14.9121	1.23734	WP_014640102.1	LuxR family transcriptional regulator HyxR
K8B90_RS22555	yicC	S	1116.22	473.304	1.23778	WP_000621332.1	YicC family protein
K8B90_RS08105	ihfB	X	247.207	104.188	1.24653	WP_000167336.1	integration host factor subunit beta
K8B90_RS08940	ycdZ	X	129.371	54.3603	1.25089	WP_001308552.1	DUF1097 domain-containing protein
K8B90_RS23075	rsmG	J	160.575	67.4382	1.25161	WP_000932839.1	16S rRNA (guanine(527)-N(7))-methyltransferase RsmG
K8B90_RS17545	srlA	G	20.4544	8.54919	1.25855	WP_000573324.1	PTS glucitol/sorbitol transporter subunit IIC
K8B90_RS16880	trxC	O	112.888	47.172	1.25889	WP_001098726.1	thioredoxin TrxC
K8B90_RS09180	rluC	J	165.537	69.0987	1.26043	WP_000846337.1	23S rRNA pseudouridine(955/2504/2580) synthase RluC
K8B90_RS06805	gltL	E	127.96	53.3468	1.26222	WP_000631388.1	glutamate/aspartate ABC transporter ATP-binding protein GltL
K8B90_RS14535	yegD	O	123.678	51.4024	1.26668	WP_000469706.1	molecular chaperone
K8B90_RS03905	fkpB	O	85.4327	35.4689	1.26823	WP_000004655.1	FKBP-type peptidyl-prolyl cis-trans isomerase
K8B90_RS05985	mdlB	V	337.795	140.165	1.26902	WP_001256206.1	SmdB family multidrug efflux ABC transporter permease/ATP-binding protein
K8B90_RS22470	rfaY	M	28.3099	11.737	1.27024	WP_000633082.1	lipopolysaccharide core heptose(II) kinase RfaY
K8B90_RS14900	cdd	F	549.066	227.566	1.27069	WP_000553553.1	cytidine deaminase
K8B90_RS15090	yejG	S	299.619	123.496	1.27866	WP_000202798.1	YejG family protein
K8B90_RS13405	cheZ	N	43.4188	17.8638	1.28128	WP_000983609.1	protein phosphatase CheZ
K8B90_RS06735	ybeD	T	73.8308	30.277	1.286	WP_000850550.1	DUF493 family protein YbeD
K8B90_RS00355	uvrD	L	1601.51	655.055	1.28975	WP_000383403.1	DNA helicase II
K8B90_RS16575	rlmN	J	386.689	157.955	1.29166	WP_000003317.1	bifunctional tRNA (adenosine(37)-C2)-methyltransferase TrmG/ribosomal RNA large subunit methyltransferase RlmN
K8B90_RS19900	garR	I	130.826	53.403	1.29266	WP_001350452.1	2-hydroxy-3-oxopropionate reductase
K8B90_RS19185	hybG	O	95.155	38.601	1.30164	WP_000334896.1	hydrogenase maturation factor HybG
K8B90_RS07290	gpmA	G	2270.07	919.19	1.3043	WP_001295305.1	2%2C3-diphosphoglycerate-dependent phosphoglycerate mutase
K8B90_RS17010	rplS	J	524.09	212.069	1.30528	WP_000065253.1	50S ribosomal protein L19
K8B90_RS13385	argS	J	575.263	231.918	1.31061	WP_001025326.1	arginine--tRNA ligase
K8B90_RS06085	apt	F	189.041	76.0947	1.31283	WP_000127356.1	adenine phosphoribosyltransferase
K8B90_RS13100	rlmA	J	101.14	40.6915	1.31355	WP_000010139.1	23S rRNA (guanine(745)-N(1))-methyltransferase
K8B90_RS16200	ucpA	R	1594.14	640.481	1.31555	WP_000517443.1	SDR family oxidoreductase UcpA
K8B90_RS16875	yfiF	J	521.7	209.461	1.31654	WP_000997383.1	tRNA/rRNA methyltransferase
K8B90_RS13045	yoaH	S	15.4418	6.18131	1.32086	WP_000457334.1	YoaH family protein
K8B90_RS13865	int	X	136.249	54.4658	1.32282	WP_000060158.1	tyrosine-type recombinase/integrase
K8B90_RS06545	entS	Q	71.3177	28.5082	1.32289	WP_001041793.1	enterobactin transporter EntS
K8B90_RS05685	yaiA	R	31.7708	12.6948	1.32347	WP_001142439.1	protein YaiA
K8B90_RS22465	waaW	M	81.7717	32.5467	1.32909	WP_000364803.1	UDP-galactose--(galactosyl) LPS alpha1%2C2-galactosyltransferase
K8B90_RS07635	ybiV	G	44.0796	17.512	1.33177	WP_000114280.1	sugar-phosphatase YbiV
K8B90_RS08280	fabA	I	1049.31	416.625	1.33263	WP_000227926.1	bifunctional 3-hydroxydecanoyl-ACP dehydratase/trans-2-decenoyl-ACP isomerase
K8B90_RS09930	umuC	L	27.8533	11.0372	1.33548	WP_000457597.1	DNA polymerase V catalytic protein
K8B90_RS14960	cirA	P	254.516	100.832	1.3358	WP_000489277.1	catecholate siderophore receptor CirA
K8B90_RS12385	lpp	M	22600.6	8924.31	1.34055	WP_000648420.1	murein lipoprotein Lpp
K8B90_RS06530	fepC	P	51.1865	20.1755	1.34316	WP_000140634.1	iron-enterobactin ABC transporter ATP-binding protein
K8B90_RS03605	holD	L	58.8535	23.1595	1.34553	WP_000204018.1	DNA polymerase III subunit psi
K8B90_RS14345	wzzB	M	676.798	266.308	1.34563	WP_001553141.1	LPS O-antigen chain length determinant protein WzzB
K8B90_RS20825	rpmC	J	247.427	96.7558	1.35458	WP_000644741.1	50S ribosomal protein L29
K8B90_RS15185	napC	C	30.0216	11.7192	1.35713	WP_000528376.1	cytochrome c-type protein NapC
K8B90_RS17045	grpE	O	1122.39	436.282	1.36325	WP_001296310.1	nucleotide exchange factor GrpE
K8B90_RS05795	tsx	M	1484.63	576.883	1.36376	WP_001295827.1	nucleoside-specific channel-forming protein Tsx
K8B90_RS21575	livJ	E	41.001	15.887	1.36781	WP_001021996.1	branched chain amino acid ABC transporter substrate-binding protein LivJ
K8B90_RS00375	corA	P	87.5645	33.6348	1.38039	WP_000947159.1	magnesium/cobalt transporter CorA
K8B90_RS20870	rpsJ	J	1376.35	528.146	1.38183	WP_001181004.1	30S ribosomal protein S10
K8B90_RS13440	cheA	N	128.911	49.4609	1.38202	WP_001533409.1	chemotaxis protein CheA
K8B90_RS09190	yceD	J	3018.97	1157.33	1.38325	WP_001174481.1	23S rRNA accumulation protein YceD
K8B90_RS15120	yejL	S	33.1028	12.6362	1.38939	WP_001135664.1	YejL family protein
K8B90_RS22150	hokA	V	30.9153	11.7929	1.3904	WP_001135732.1	type I toxin-antitoxin system toxin HokA
K8B90_RS07050	kdpB	P	53.0714	20.1491	1.39722	WP_000087998.1	potassium-transporting ATPase subunit KdpB
K8B90_RS08100	rpsA	J	16872.3	6405.26	1.39732	WP_000140327.1	30S ribosomal protein S1
K8B90_RS20030	yhbP	S	60.8304	23.0722	1.39864	WP_000449449.1	YhbP family protein
K8B90_RS21845	chuY	H	119.045	45.034	1.40242	WP_000189345.1	anaerobilin reductase
K8B90_RS22570	ligB	Q	23.9168	8.98767	1.412	WP_014640232.1	NAD-dependent DNA ligase LigB
K8B90_RS18310	ygdQ	R	137.546	51.4165	1.41961	WP_000895624.1	TerC family protein
K8B90_RS17435	proX	E	70.8315	26.3386	1.42721	WP_001216531.1	glycine betaine/L-proline ABC transporter substrate-binding protein ProX
K8B90_RS16220	yfeX	V	154.849	57.1403	1.43828	WP_000084590.1	porphyrinogen peroxidase
K8B90_RS06895	asnB	E	585.344	215.902	1.43891	WP_000337085.1	asparagine synthase B
K8B90_RS18865	ansB	E	3899.15	1429.02	1.44814	WP_000394107.1	L-asparaginase 2
K8B90_RS09140	flgF	N	114.585	41.7906	1.45517	WP_000349340.1	flagellar basal-body rod protein FlgF
K8B90_RS23100	timP	V	1069.31	388.263	1.46158	WP_001363539.1	small toxic inner membrane protein TimP
K8B90_RS00615	fadA	I	186.809	67.8242	1.46169	WP_000438747.1	acetyl-CoA C-acyltransferase FadA
K8B90_RS16655	suhB	G	299.882	108.848	1.46208	WP_000553451.1	inositol-1-monophosphatase
K8B90_RS16625	hscB	O	212.411	76.8144	1.46741	WP_000384413.1	co-chaperone HscB
K8B90_RS22880	dnaA	L	1175.66	424.669	1.46906	WP_000059111.1	chromosomal replication initiator protein DnaA
K8B90_RS02515	fxsA	R	456.029	164.719	1.46911	WP_001267445.1	membrane protein FxsA
K8B90_RS13890	ybtA	R	30.124	10.7952	1.48052	WP_000970687.1	yersiniabactin transcriptional regulator YbtA
K8B90_RS11110	yncE	R	2063.24	738.867	1.48153	WP_000550678.1	YncE family protein
K8B90_RS04905	tagO	U	22.1898	7.94262	1.48221	WP_001049698.1	hypothetical protein type VI secretion system
K8B90_RS20195	rplU	J	783.98	279.928	1.48576	WP_000271401.1	50S ribosomal protein L21
K8B90_RS13715	fliL	N	41.2023	14.6907	1.48782	WP_000133106.1	flagellar basal body-associated protein FliL
K8B90_RS06520	entF	Q	1033.58	365.791	1.49856	WP_000077782.1	enterobactin non-ribosomal peptide synthetase EntF
K8B90_RS20095	truB	J	353.194	124.976	1.4988	WP_000089698.1	tRNA pseudouridine(55) synthase TruB
K8B90_RS06550	fepB	P	60.7231	21.4637	1.50035	WP_001234319.1	Fe2+-enterobactin ABC transporter substrate-binding protein
K8B90_RS12995	leuE	E	166.366	58.6467	1.50424	WP_000457211.1	leucine efflux protein LeuE
K8B90_RS19640	nfeF	P	126.022	44.0781	1.51554	WP_001065903.1	NADPH-dependent ferric chelate reductase
K8B90_RS20165	yhbY	J	178.81	62.4715	1.51716	WP_001054420.1	ribosome assembly RNA-binding protein YhbY
K8B90_RS06565	entB	Q	169.16	58.9317	1.52128	WP_001007140.1	enterobactin biosynthesis bifunctional isochorismatase/aryl carrier protein EntB
K8B90_RS20570	fis	K	191.341	66.6019	1.52251	WP_000462905.1	DNA-binding transcriptional regulator Fis
K8B90_RS04875	mltD	M	1080.78	375.196	1.52636	WP_000644685.1	murein transglycosylase D
K8B90_RS20090	rpsO	J	1077.55	371.484	1.53638	WP_000059466.1	30S ribosomal protein S15
K8B90_RS17935	mazG	V	459.275	158.284	1.53684	WP_001071670.1	nucleoside triphosphate pyrophosphohydrolase
K8B90_RS15355	inaA	R	113.624	39.1441	1.53741	WP_000301031.1	lipopolysaccharide kinase InaA
K8B90_RS01455	purD	F	476.33	164.084	1.53752	WP_000866836.1	phosphoribosylamine--glycine ligase
K8B90_RS13620	fliS	N	42.2116	14.5288	1.53872	WP_000270663.1	flagellar export chaperone FliS
K8B90_RS08745	LF82_140	X	29.6082	10.1679	1.54197	WP_000129916.1	phage head-binding domain-containing protein
K8B90_RS06540	fepD	P	35.1745	12.0659	1.54359	WP_001346359.1	Fe(3+)-siderophore ABC transporter permease
K8B90_RS11805	LF82_280	R	1134.43	388.353	1.54653	WP_001017513.1	XRE family transcriptional regulator
K8B90_RS17420	nrdF	F	50.3688	17.189	1.55104	WP_000777936.1	class 1b ribonucleoside-diphosphate reductase subunit beta
K8B90_RS06340	purK	F	316.567	107.594	1.55692	WP_000815560.1	5-(carboxyamino)imidazole ribonucleotide synthase
K8B90_RS15110	rplY	J	777.281	263.481	1.56074	WP_000494186.1	50S ribosomal protein L25
K8B90_RS06020	ybaA	S	47.8499	16.1797	1.56433	WP_000878140.1	DUF1428 domain-containing protein
K8B90_RS02325	parA	D	935.044	313.926	1.57461	WP_000029699.1	ParA family protein
K8B90_RS12130	ydgK	R	131.436	43.9772	1.57953	WP_000214176.1	DUF2569 domain-containing protein
K8B90_RS20140	secG	U	2199.48	731.612	1.58801	WP_001337627.1	preprotein translocase subunit SecG
K8B90_RS00285	aslB	O	49.7479	16.5321	1.58936	WP_001187375.1	anaerobic sulfatase maturase
K8B90_RS20360	nanA	G	120.513	39.9709	1.59216	WP_000224704.1	N-acetylneuraminate lyase
K8B90_RS10425	rluB	J	623.466	206.086	1.59706	WP_001291206.1	23S rRNA pseudouridine(2605) synthase RluB
K8B90_RS13445	motB	N	35.9624	11.8823	1.59767	WP_000795632.1	flagellar motor protein MotB
K8B90_RS11810	LF82_281	S	573.905	189.485	1.59873	WP_001180546.1	hypothetical protein
K8B90_RS04135	sgrT	G	530.196	174.534	1.60302	WP_001248768.1	glucose uptake inhibitor SgrT
K8B90_RS08425	cspG	O	1845.26	603.293	1.6129	WP_000066490.1	cold shock protein CspG
K8B90_RS19895	garK	G	52.5038	17.091	1.61918	WP_001296434.1	glycerate 2-kinase
K8B90_RS22610	yicH	R	239.284	77.7396	1.622	WP_014640233.1	AsmA family protein
K8B90_RS09260	fhuE	P	75.8645	24.5478	1.62783	WP_000953417.1	ferric-rhodotorulic acid/ferric-coprogen receptor FhuE
K8B90_RS09165	flgK	N	145.608	46.9359	1.63333	WP_000096499.1	flagellar hook-associated protein FlgK
K8B90_RS01035	zapB	D	437.356	139.613	1.64737	WP_001296623.1	septal ring assembly protein ZapB
K8B90_RS17415	nrdE	F	76.2964	24.1605	1.65896	WP_000246591.1	class 1b ribonucleoside-diphosphate reductase subunit alpha
K8B90_RS13680	fliE	N	66.9827	21.0555	1.66959	WP_001274299.1	flagellar hook-basal body complex protein FliE
K8B90_RS08735	LF82_139	X	157.064	49.138	1.67644	WP_000821222.1	hypothetical protein
K8B90_RS22805	ibpA	O	285.628	89.1769	1.6794	WP_001243437.1	heat shock chaperone IbpA
K8B90_RS16775	shoB	V	30.5713	9.52119	1.68296	WP_000128777.1	type I toxin-antitoxin system toxin ShoB
K8B90_RS01075	rpmE	J	1286.06	400.184	1.68422	WP_000710769.1	50S ribosomal protein L31
K8B90_RS22460	waaV	M	28.6339	8.87703	1.68957	WP_000064017.1	glycosyltransferase family A protein
K8B90_RS05405	pdeL	T	30.5305	9.45854	1.69056	WP_001295808.1	DNA-binding transcriptional activator/c-di-GMP phosphodiesterase PdeL
K8B90_RS17530	recA	L	3514.39	1085.48	1.69495	WP_000963143.1	recombinase RecA
K8B90_RS02970	ppa	C	1458.01	446.873	1.70606	WP_000055072.1	inorganic diphosphatase
K8B90_RS00165	ppiC	O	37.2977	11.4177	1.70782	WP_001140251.1	peptidylprolyl isomerase PpiC
K8B90_RS13685	fliF	N	195.391	59.2126	1.72239	WP_000994486.1	flagellar basal-body MS-ring/collar protein FliF
K8B90_RS13690	fliG	N	131.446	39.6085	1.73059	WP_000067950.1	flagellar motor switch protein FliG
K8B90_RS06635	rnk	K	98.3151	29.5065	1.73638	WP_000089731.1	nucleoside diphosphate kinase regulator
K8B90_RS06505	fepA	P	400.72	119.98	1.7398	WP_001350196.1	siderophore enterobactin receptor FepA
K8B90_RS20190	rpmA	J	936.76	279.825	1.74315	WP_000940595.1	50S ribosomal protein L27
K8B90_RS19835	cyuP	E	324.353	96.7886	1.74466	WP_000401581.1	amino acid permease
K8B90_RS02095	pmrR	K	29.1637	8.6412	1.75487	WP_000797657.1	LpxT activity modulator PmrR
K8B90_RS00620	fadB	I	334.538	98.8173	1.75934	WP_000965968.1	fatty acid oxidation complex subunit alpha FadB
K8B90_RS13615	fliD	N	110.136	32.3467	1.76759	WP_000146766.1	flagellar filament capping protein FliD
K8B90_RS20170	greA	K	287.797	84.3892	1.76992	WP_001148001.1	transcription elongation factor GreA
K8B90_RS22520	rpmB	J	2410.39	705.812	1.77191	WP_000091955.1	50S ribosomal protein L28
K8B90_RS05995	amtB	P	63.0445	18.4297	1.77434	WP_000685055.1	ammonium transporter AmtB
K8B90_RS13115	yebO	R	270.464	78.8966	1.7774	WP_001006866.1	YebO family protein
K8B90_RS05380	ipbA	R	21.1766	6.15371	1.78294	WP_001295805.1	tyrosine-type DNA invertase IpbA
K8B90_RS06625	ahpF	V	1025.83	297.713	1.7848	WP_000887629.1	alkyl hydroperoxide reductase subunit F
K8B90_RS21855	hmuV	H	36.6683	10.6101	1.78909	WP_001332154.1	heme ABC transporter ATP-binding protein
K8B90_RS05220	ykgJ	R	25.4217	7.33837	1.79253	WP_001335188.1	YkgJ family cysteine cluster protein
K8B90_RS10635	pspD	T	25.4045	7.32709	1.79377	WP_001295585.1	phage shock protein PspD
K8B90_RS02075	yjdM	R	121.987	35.1402	1.79553	WP_001300891.1	zinc ribbon domain-containing protein YjdM
K8B90_RS06560	entE	Q	403.74	115.476	1.80583	WP_000026787.1	(2%2C3-dihydroxybenzoyl)adenylate synthase EntE
K8B90_RS10630	pspC	T	23.9652	6.85237	1.80627	WP_000907385.1	envelope stress response membrane protein PspC
K8B90_RS22140	cspA	O	21492.4	6129.42	1.81	WP_000014594.1	RNA chaperone/antiterminator CspA
K8B90_RS07650	fsa	G	25.9234	7.35103	1.81824	WP_001298570.1	fructose-6-phosphate aldolase
K8B90_RS22715	uhpT	G	25.6177	7.25301	1.82049	WP_000879194.1	hexose-6-phosphate:phosphate antiporter
K8B90_RS01020	glpX	G	156.178	44.0972	1.82444	WP_001250644.1	class II fructose-bisphosphatase
K8B90_RS20075	yrbN	R	20.5528	5.75299	1.83695	WP_010723222.1	protein YrbN
K8B90_RS21090	tsgA	E	46.6051	12.9166	1.85126	WP_000185249.1	MFS transporter TsgA
K8B90_RS06500	entD	Q	20.3967	5.61049	1.86214	WP_075211014.1	enterobactin synthase subunit EntD
K8B90_RS13600	fliZ	N	80.1813	21.9644	1.8681	WP_001682969.1	flagella biosynthesis regulatory protein FliZ
K8B90_RS20185	yhbE	E	155.691	42.6266	1.86886	WP_000813040.1	DMT family transporter
K8B90_RS17430	proW	E	87.6276	23.9126	1.87361	WP_000774978.1	glycine betaine/L-proline ABC transporter permease ProW
K8B90_RS19525	ubiK	H	153.636	41.6872	1.88184	WP_001357687.1	ubiquinone biosynthesis accessory factor UbiK
K8B90_RS12290	purR	K	810.521	218.928	1.88839	WP_000190985.1	HTH-type transcriptional repressor PurR
K8B90_RS21850	shuU	H	58.3562	15.5608	1.90697	WP_000910402.1	heme ABC transporter permease ShuU/ChuU
K8B90_RS05765	queA	J	344.243	91.5128	1.91138	WP_001266483.1	tRNA preQ1(34) S-adenosylmethionine ribosyltransferase-isomerase QueA
K8B90_RS20350	nanE	G	109.649	29.141	1.91177	WP_000054239.1	N-acetylmannosamine-6-phosphate 2-epimerase
K8B90_RS21840	hutX	H	85.8188	22.7393	1.91611	WP_000020035.1	heme utilization cystosolic carrier protein HutX
K8B90_RS07055	kdpA	P	61.2623	16.2164	1.91755	WP_000741143.1	potassium-transporting ATPase subunit KdpA
K8B90_RS13435	cheW	N	72.3423	19.0017	1.92871	WP_000147302.1	chemotaxis protein CheW
K8B90_RS06510	fes	P	122.772	32.1976	1.93096	WP_000125849.1	enterochelin esterase
K8B90_RS09060	dinI	L	22.0691	5.66772	1.96119	WP_001217754.1	DNA damage-inducible protein I
K8B90_RS17560	srlD	I	89.5935	22.8669	1.97013	WP_001077354.1	sorbitol-6-phosphate dehydrogenase
K8B90_RS20420	yhcN	O	20.1118	5.017	2.00314	WP_000695690.1	peroxide/acid stress response protein YhcN
K8B90_RS13430	tar	N	307.291	75.5024	2.02501	WP_014640162.1	methyl-accepting chemotaxis protein II
K8B90_RS06555	entC	Q	378.443	92.9531	2.0255	WP_001298341.1	isochorismate synthase EntC
K8B90_RS16770	yfhL	J	45.7289	10.9678	2.05983	WP_001196297.1	4Fe-4S dicluster ferredoxin YfhL
K8B90_RS17055	recN	L	432.989	103.749	2.06123	WP_000880939.1	DNA repair protein RecN
K8B90_RS11575	ydfZ	R	20.4961	4.87593	2.0716	WP_000214712.1	putative selenium delivery protein YdfZ
K8B90_RS15190	napB	C	23.6063	5.59969	2.07575	WP_000835174.1	nitrate reductase cytochrome c-type subunit
K8B90_RS09195	rpmF	J	1298.85	307.481	2.07867	WP_000290727.1	50S ribosomal protein L32
K8B90_RS20820	rpsQ	J	987.592	229.847	2.10324	WP_000130100.1	30S ribosomal protein S17
K8B90_RS13610	fliC	N	1752.08	404.082	2.11635	WP_000079699.1	FliC/FljB family flagellin
K8B90_RS17940	mazF	V	97.3762	22.3887	2.1208	WP_000254750.1	endoribonuclease MazF
K8B90_RS12530	hemP	H	27.3915	6.27967	2.12497	WP_001313872.1	hemin uptake protein HemP
K8B90_RS06345	purE	F	141.348	32.2272	2.1329	WP_001295318.1	5-(carboxyamino)imidazole ribonucleotide mutase
K8B90_RS08700	LF82_132	X	83.8082	19.0711	2.13571	WP_001122387.1	packaged DNA stabilization protein gp10
K8B90_RS17945	mazE	V	86.2108	18.8873	2.19045	WP_000581937.1	type II toxin-antitoxin system antitoxin MazE
K8B90_RS08705	LF82_133	X	43.6569	9.3665	2.22063	WP_000785557.1	tail needle knob protein
K8B90_RS21820	chuS	H	232.542	49.3903	2.23519	WP_001017190.1	hematinate-forming heme oxygenase ChuS
K8B90_RS20070	deaD	J	3778.25	781.62	2.27318	WP_014640215.1	ATP-dependent RNA helicase DeaD
K8B90_RS13420	cheR	N	61.7289	12.6565	2.28606	WP_000204320.1	protein-glutamate O-methyltransferase CheR
K8B90_RS09170	flgL	N	315.768	64.3104	2.29574	WP_001212764.1	flagellar hook-associated protein FlgL
K8B90_RS13735	fliP	N	70.6729	14.3843	2.29667	WP_001253318.1	flagellar type III secretion system pore protein FliP
K8B90_RS17425	proV	E	95.6551	19.1682	2.31913	WP_000985490.1	glycine betaine/L-proline ABC transporter ATP-binding protein ProV
K8B90_RS16515	guaB	F	1581.68	315.583	2.32537	WP_001296289.1	IMP dehydrogenase
K8B90_RS03035	treB	G	52.514	10.2608	2.35557	WP_001299664.1	PTS trehalose transporter subunit IIBC
K8B90_RS03880	rpsT	J	1716.49	332.964	2.36603	WP_001274021.1	30S ribosomal protein S20
K8B90_RS03580	yjjZ	R	39.9979	7.74363	2.36884	WP_001350368.1	DUF1435 domain-containing protein
K8B90_RS07505	rhlE	L	491.629	92.8638	2.40438	WP_000007116.1	ATP-dependent RNA helicase RhlE
K8B90_RS02085	rdcB	K	184.096	34.6106	2.41117	WP_000169161.1	diguanylate cyclase regulator RdcB family protein
K8B90_RS19830	cyuA	E	549.609	102.041	2.42925	WP_000460529.1	cysteine desulfidase
K8B90_RS08420	cspH	O	68.4022	12.6855	2.43086	WP_000087763.1	cold shock-like protein CspH
K8B90_RS12335	ydhR	R	115.899	21.3205	2.44255	WP_000212648.1	monooxygenase
K8B90_RS07550	fiu	P	52.1557	9.5903	2.44318	WP_000429998.1	catecholate siderophore receptor Fiu
K8B90_RS13625	fliT	N	27.8605	4.99973	2.4783	WP_001057837.1	flagella biosynthesis regulatory protein FliT
K8B90_RS13510	yecR	R	33.318	5.96822	2.48093	WP_001237881.1	YecR-like lipofamily protein
K8B90_RS10620	pspA	T	171.289	30.2509	2.50138	WP_000511017.1	phage shock protein PspA
K8B90_RS19615	rpsU	J	1924.74	338.172	2.50884	WP_001144069.1	30S ribosomal protein S21
K8B90_RS08430	ymcF	O	34.3889	5.98088	2.52351	WP_071524879.1	cold-shock protein
K8B90_RS00015	asnA	E	2167.97	373.27	2.53806	WP_000845107.1	aspartate--ammonia ligase
K8B90_RS08620	Q	X	18.3735	3.14674	2.54569	WP_001235461.1	antitermination protein
K8B90_RS13415	cheB	N	39.0445	6.66619	2.55019	WP_000036371.1	protein-glutamate methylesterase/protein glutamine deamidase
K8B90_RS01705	pspG	V	76.5434	12.7703	2.58349	WP_000891396.1	envelope stress response protein PspG
K8B90_RS01025	glpK	C	539.708	89.8515	2.58656	WP_000136799.1	glycerol kinase GlpK
K8B90_RS13450	motA	N	158.453	25.6255	2.62841	WP_000906342.1	flagellar motor stator protein MotA
K8B90_RS08725	LF82_137	X	64.6076	10.3602	2.64065	WP_001029835.1	hypothetical protein
K8B90_RS13605	fliA	N	453.814	70.9465	2.6773	WP_001087467.1	RNA polymerase sigma factor FliA
K8B90_RS01800	yjcB	R	33.6394	5.24282	2.68174	WP_001304710.1	YjcB family protein
K8B90_RS03500	tsr	N	417.059	63.8417	2.70768	WP_000919583.1	methyl-accepting chemotaxis protein
K8B90_RS21830	chuT	H	32.6183	4.83629	2.75371	WP_001312167.1	heme ABC transporter substrate-binding protein ChuT
K8B90_RS21835	hutW	H	110.881	15.0507	2.88111	WP_001095620.1	heme anaerobic degradation radical SAM methyltransferase ChuW/HutW
K8B90_RS01030	glpF	G	198.075	26.366	2.9093	WP_000084268.1	glycerol uptake facilitator protein GlpF
K8B90_RS04855	dkgB	R	22.428	2.88052	2.9609	WP_000997016.1	2%2C5-didehydrogluconate reductase DkgB
K8B90_RS08675	LF82_128	X	93.6671	12.0133	2.96291	WP_000852338.1	portal protein
K8B90_RS13745	fliR	N	21.8841	2.66178	3.03942	WP_000983988.1	flagellar biosynthetic protein FliR
K8B90_RS08670	LF82_127	X	81.1541	8.52738	3.25049	WP_000200771.1	PBSX family phage terminase large subunit
K8B90_RS21825	chuA	H	650.426	54.3567	3.58086	WP_000089586.1	TonB-dependent heme/hemoglobin receptor ChuA/ShuA
K8B90_RS08685	LF82_130	X	148.863	11.7656	3.66133	WP_001133474.1	P22 phage major capsid protein family protein
K8B90_RS07640	ybiW	C	138.745	10.9628	3.66175	WP_000209354.1	glycyl radical protein
K8B90_RS15360	glpQ	G	904.04	62.4952	3.85457	WP_000779084.1	glycerophosphodiester phosphodiesterase
K8B90_RS08680	LF82_129	X	56.4902	3.67222	3.94327	WP_000426737.1	hypothetical protein
K8B90_RS22800	ibpB	O	313.564	19.9624	3.9734	WP_001243431.1	heat shock chaperone IbpB
K8B90_RS22605	xanP	F	1500.41	77.8729	4.26809	WP_001295238.1	xanthine/proton symporter XanP
K8B90_RS15365	glpT	G	754.835	34.8716	4.43604	WP_000948732.1	glycerol-3-phosphate transporter
K8B90_RS06015	ffs	S	778.951	35.5384	4.45408
K8B90_RS15380	glpC	G	153.49	5.92047	4.69629	WP_001000377.1	anaerobic glycerol-3-phosphate dehydrogenase subunit GlpC
K8B90_RS15370	glpA	G	153.012	5.77812	4.7269	WP_000857238.1	anaerobic glycerol-3-phosphate dehydrogenase subunit A
K8B90_RS21365	glpD	C	973.076	33.4237	4.86361	WP_000448161.1	glycerol-3-phosphate dehydrogenase
K8B90_RS15375	glpB	G	189.742	4.82698	5.29678	WP_001209945.1	glycerol-3-phosphate dehydrogenase subunit GlpB

## Sheet: Table S5
GeneID	Gene name	COG	LF82 ppGpp	LF82 WT	log2FC	Access_number	Product
K8B90_RS11305	gadB	E	39.1767	270.034	-2.78507	WP_000358943.1	glutamate decarboxylase
K8B90_RS18940	kpsD	M	29.9023	176.654	-2.5626	WP_001331697.1	polysaccharide biosynthesis/export family protein
K8B90_RS18930	kpsF	M	13.337	77.3865	-2.53665	WP_001298261.1	KpsF/GutQ family sugar-phosphate isomerase
K8B90_RS18945	kpsU	M	16.5313	90.5635	-2.45373	WP_000030761.1	3-deoxy-manno-octulosonate cytidylyltransferase
K8B90_RS18935	kpsE	M	9.79011	50.0594	-2.35424	WP_000905922.1	capsule polysaccharide export inner-membrane protein KpsE
K8B90_RS22595	recG	K	102.015	454.479	-2.15543	WP_000678406.1	ATP-dependent DNA helicase RecG
K8B90_RS18950	kpsC	M	42.7385	171.863	-2.00765	WP_000579521.1	capsular polysaccharide biosynthesis protein
K8B90_RS11220	narZ	C	29.1239	113.861	-1.967	WP_001350241.1	nitrate reductase Z subunit alpha
K8B90_RS05500	prpE	I	17.7724	69.4088	-1.96548	WP_000010233.1	propionate--CoA ligase
K8B90_RS21860	yhiD	S	21.9175	84.4815	-1.94655	WP_001337568.1	MgtC/SapB family protein
K8B90_RS11300	gadC	E	123.393	475.377	-1.94581	WP_000246011.1	acid resistance gamma-aminobutyrate antiporter GadC
K8B90_RS21895	mdtF	Q	75.3671	284.064	-1.91421	WP_000024848.1	multidrug efflux pump RND permease MdtF
K8B90_RS21890	mdtE	M	11.7188	43.2336	-1.88333	WP_001081978.1	multidrug transporter subunit MdtE
K8B90_RS04510	htrE	W	5.35518	19.1407	-1.83763	WP_000153318.1	outer membrane usher protein
K8B90_RS22015	bcsG	W	76.5529	251.915	-1.71841	WP_000191567.1	cellulose biosynthesis protein BcsG
K8B90_RS04490	yadC	W	5.71761	18.6289	-1.70405	WP_071525847.1	fimbrial-like adhesin
K8B90_RS11225	narU	P	11.27	36.6518	-1.7014	WP_001207907.1	nitrate/nitrite transporter NarU
K8B90_RS01915	ddpC	E	12.5081	39.9036	-1.67365	WP_001131974.1	ABC transporter permease
K8B90_RS04905	tagO	U	38.422	121.664	-1.6629	WP_001049698.1	hypothetical protein type VI secretion system
K8B90_RS01905	ddpF	E	9.4384	29.6336	-1.65062	WP_000156927.1	ABC transporter ATP-binding protein
K8B90_RS05130	rtcB	S	8.71323	27.0497	-1.63434	WP_000521551.1	RNA ligase RtcB family protein
K8B90_RS21900	gadW	K	15.7402	48.8275	-1.63324	WP_000951553.1	acid resistance transcriptional activator GadW
K8B90_RS01910	ddpD	E	13.866	42.9606	-1.63146	WP_000132443.1	ABC transporter ATP-binding protein
K8B90_RS12425	ydiH	R	17.9717	54.7426	-1.60693	WP_001296104.1	YdiH family protein
K8B90_RS21985	bcsB	W	117.946	350.567	-1.57156	WP_015912564.1	cellulose biosynthesis cyclic di-GMP-binding regulatory protein BcsB
K8B90_RS15440	arnC	M	11.3256	32.6085	-1.52567	WP_000461633.1	undecaprenyl-phosphate 4-deoxy-4-formamido-L-arabinose transferase
K8B90_RS14390	wzx	M	117.155	337.217	-1.52526	WP_000102965.1	O83 family O-antigen flippase
K8B90_RS21980	bcsZ	G	40.5946	115.84	-1.51278	WP_001304954.1	cellulose synthase complex periplasmic endoglucanase BcsZ
K8B90_RS21990	bcsA	W	79.955	225.321	-1.49472	WP_000025857.1	UDP-forming cellulose synthase catalytic subunit
K8B90_RS03200	LF82_811	S	31.9677	89.2026	-1.48047	WP_001338063.1	hypothetical protein
K8B90_RS22005	bcsE	W	123.633	343.445	-1.47401	WP_001204945.1	cellulose biosynthesis c-di-GMP-binding protein BcsE
K8B90_RS11145	LF82_769	R	18.1549	50.1652	-1.46633	WP_000594486.1	DUF4279 domain-containing protein
K8B90_RS01920	ddpB	E	13.4993	36.674	-1.44187	WP_014640254.1	ABC transporter permease
K8B90_RS21905	gadX	K	25.9912	70.5796	-1.44123	WP_001182743.1	acid resistance transcriptional activator GadX
K8B90_RS02455	ardC	L	7.20356	19.5269	-1.43868	WP_000163274.1	zincin-like metallopeptidase Antirestriction protein
K8B90_RS13900	irp1	U	13.5534	36.5402	-1.43083	WP_000369473.1	yersiniabactin polyketide synthase HMWP1
K8B90_RS07455	ybhM	R	6.90704	18.5741	-1.42715	WP_001350600.1	Bax inhibitor-1/YccA family protein
K8B90_RS18955	kpsS	M	7.98998	21.446	-1.42444	WP_001161827.1	capsular biosynthesis protein
K8B90_RS01925	ddpA	E	47.7574	127.59	-1.41772	WP_000592279.1	ABC transporter substrate-binding protein
K8B90_RS14095	sgcC	G	14.4701	38.289	-1.40385	WP_000420479.1	PTS transporter subunit IIC
K8B90_RS11215	narY	C	15.0265	39.4896	-1.39396	WP_000702528.1	nitrate reductase subunit beta
K8B90_RS21995	bcsQ	W	14.4942	38.0813	-1.39361	WP_000279543.1	cellulose biosynthesis protein BcsQ
K8B90_RS21865	hdeB	O	28.68	74.6494	-1.38008	WP_001298717.1	acid-activated periplasmic chaperone HdeB
K8B90_RS09645	gpA	X	8.43689	21.8177	-1.37072	WP_001027282.1	phage terminase large subunit family protein
K8B90_RS14605	LF82_358	R	7.36012	18.9802	-1.3667	WP_000434216.1	DUF4034 domain-containing protein
K8B90_RS22480	waaO	M	30.3278	77.9308	-1.36155	WP_001272750.1	lipopolysaccharide 3-alpha-galactosyltransferase
K8B90_RS12155	rsxG	C	80.0995	202.638	-1.33904	WP_000920799.1	electron transport complex subunit RsxG
K8B90_RS03210	res	S	142.906	360.836	-1.33628	WP_000033406.1	type III restriction-modification system endonuclease StyLTI
K8B90_RS03205	mod	L	165.662	417.192	-1.33247	WP_000367546.1	site-specific DNA-methyltransferase StyLTI
K8B90_RS09775	sitA	P	12.332	30.9885	-1.32932	WP_000555630.1	iron/manganese ABC transporter substrate-binding protein SitA
K8B90_RS02380	LF82_690	X	51.6379	129.577	-1.3273	WP_024196729.1	anti-phage dCTP deaminase
K8B90_RS21940	yhjE	E	52.7145	131.91	-1.32329	WP_001148998.1	MFS transporter
K8B90_RS00735	glnG	T	343.324	854.267	-1.31511	WP_001334023.1	nitrogen regulation protein NR(I)
K8B90_RS09765	sitC	P	9.38846	23.2521	-1.3084	WP_001101732.1	iron/manganese ABC transporter permease subunit SitC
K8B90_RS13895	irp2	U	19.5034	48.1626	-1.30419	WP_000623036.1	yersiniabactin non-ribosomal peptide synthetase HMWP2
K8B90_RS05190	vat	U	41.3797	101.789	-1.29859	WP_001034006.1	vacuolating autotransporter toxin Vat
K8B90_RS23000	pstB	P	147.358	360.623	-1.29117	WP_000063125.1	phosphate ABC transporter ATP-binding protein PstB
K8B90_RS22590	trmH	J	89.4399	218.797	-1.2906	WP_001070179.1	tRNA (guanosine(18)-2'-O)-methyltransferase TrmH
K8B90_RS02845	hipA2	T	24.9321	60.6617	-1.28278	WP_001173917.1	HipA domain-containing protein TA28
K8B90_RS00470	tktA	G	18.8259	45.4236	-1.27072	WP_001088084.1	transketolase
K8B90_RS19045	gspD	U	8.65436	20.6562	-1.25507	WP_000498844.1	type II secretion system secretin GspD-like
K8B90_RS12150	rsxD	C	175.687	418.02	-1.25056	WP_000231937.1	electron transport complex subunit RsxD
K8B90_RS10565	mexF	U	10.5267	24.9132	-1.24286	WP_000492814.1	efflux RND transporter permease subunit
K8B90_RS09040	yceJ	C	9.11533	21.5383	-1.24054	WP_000011132.1	cytochrome b
K8B90_RS22995	phoU	P	100.851	238.213	-1.24002	WP_000377784.1	phosphate signaling complex protein PhoU
K8B90_RS22095	yhjX	E	11.5829	27.04	-1.22309	WP_000189047.1	MFS transporter
K8B90_RS21870	hdeA	O	75.6437	174.786	-1.2083	WP_000756548.1	acid-activated periplasmic chaperone HdeA
K8B90_RS03575	fhuF	P	274.736	632.437	-1.20288	WP_000331593.1	siderophore-iron reductase FhuF
K8B90_RS14040	LF82_316	X	72.9564	167.657	-1.20041	WP_000982354.1	hypothetical protein
K8B90_RS21880	gadE	K	9.51742	21.6167	-1.1835	WP_000576690.1	acid resistance transcriptional activator GadE
K8B90_RS19415	fecD	P	10.6353	24.0889	-1.17951	WP_000986433.1	iron ABC transporter permease
K8B90_RS18775	LF82_460	S	12.4671	28.2212	-1.17865	WP_000758911.1	hypothetical protein
K8B90_RS17320	LF82_415	S	14.9042	33.708	-1.17737	WP_001429732.1	hypothetical protein
K8B90_RS15455	arnT	M	19.8017	44.7548	-1.17642	WP_000844071.1	lipid IV(A) 4-amino-4-deoxy-L-arabinosyltransferase
K8B90_RS06825	LF82_073	R	19.9227	44.8673	-1.17125	WP_001276780.1	rhomboid family intramembrane serine protease
K8B90_RS19410	LF82_502	P	11.1598	25.1323	-1.17123	WP_122987843.1	iron ABC transporter permease
K8B90_RS23005	pstA	P	171.993	387.11	-1.1704	WP_001251985.1	phosphate ABC transporter permease PstA
K8B90_RS21825	chuA	H	21.0902	47.4184	-1.16887	WP_000089586.1	TonB-dependent heme/hemoglobin receptor ChuA/ShuA
K8B90_RS03275	fimG	W	369.266	827.68	-1.16441	WP_000872023.1	type 1 fimbria minor subunit FimG
K8B90_RS12160	rsxE	C	94.5689	211.218	-1.1593	WP_001289646.1	electron transport complex subunit RsxE
K8B90_RS12615	ydiY	M	28.2183	62.9312	-1.15714	WP_000771398.1	YdiY family protein
K8B90_RS00730	yshB	M	68.4527	152.119	-1.15202	WP_000893994.1	YshB family small membrane protein
K8B90_RS22475	rfaJ	M	17.7369	39.295	-1.14759	WP_001001734.1	glycosyltransferase
K8B90_RS21700	LF82_536	G	8.2218	18.1946	-1.14598	WP_001304938.1	PTS galactitol transporter subunit IIC
K8B90_RS18165	tssM	U	41.7192	92.3101	-1.14578	WP_000832729.1	ImcF-related family protein type VI secretion system
K8B90_RS22720	uhpC	G	39.9021	88.1653	-1.14375	WP_001298006.1	MFS transporter family glucose-6-phosphate receptor UhpC
K8B90_RS07810	potI	E	16.9627	37.4488	-1.14256	WP_001061639.1	putrescine ABC transporter permease PotI
K8B90_RS06185	ybaT	E	35.1334	77.5441	-1.14218	WP_000982162.1	amino acid permease
K8B90_RS22470	rfaY	M	9.29514	20.464	-1.13854	WP_000633082.1	lipopolysaccharide core heptose(II) kinase RfaY
K8B90_RS06510	fes	P	47.9345	105.372	-1.13636	WP_000125849.1	enterochelin esterase
K8B90_RS14775	yehL	R	88.86	195.215	-1.13546	WP_001313986.1	MoxR family ATPase
K8B90_RS02270	LF82_669	X	41.9638	91.962	-1.13189	WP_024196728.1	DUF4062 domain-containing protein
K8B90_RS22505	coaD	H	65.0355	142.453	-1.13119	WP_001171873.1	pantetheine-phosphate adenylyltransferase
K8B90_RS04785	yaeF	R	8.70017	19.0079	-1.12748	WP_000360461.1	YaeF family permuted papain-like enzyme
K8B90_RS01840	lrgB	M	16.5034	36.0546	-1.12742	WP_001273403.1	LrgB family protein
K8B90_RS23010	pstC	P	146.031	318.604	-1.12549	WP_000741620.1	phosphate ABC transporter permease PstC
K8B90_RS14375	wfeB	M	23.2816	50.6809	-1.12225	WP_001553145.1	glycosyltransferase
K8B90_RS14780	yehM	R	85.9977	186.61	-1.11766	WP_001294341.1	DUF5682 family protein
K8B90_RS14365	wfeD	M	11.3526	24.6165	-1.1166	WP_000564500.1	WecB/TagA/CpsF family glycosyltransferase
K8B90_RS15055	lpxT	M	18.1035	39.0527	-1.10916	WP_001296239.1	Kdo(2)-lipid A phosphotransferase
K8B90_RS05285	LF82_050	K	13.7594	29.6127	-1.1058	WP_001304867.1	LysR family transcriptional regulator
K8B90_RS16100	xapB	E	33.4865	71.7971	-1.10035	WP_000020390.1	xanthosine/proton symporter XapB
K8B90_RS15435	arnB	M	21.8364	46.7784	-1.0991	WP_000012637.1	UDP-4-amino-4-deoxy-L-arabinose aminotransferase
K8B90_RS00465	LF82_585	G	9.59173	20.5181	-1.09704	WP_000037973.1	glucose-specific PTS transporter subunit IIBC
K8B90_RS21530	ugpE	G	7.82828	16.7217	-1.09495	WP_000572181.1	sn-glycerol-3-phosphate ABC transporter permease UgpE
K8B90_RS14025	LF82_314	X	10.7234	22.8394	-1.09076	WP_000201267.1	hypothetical protein
K8B90_RS10555	mexT	U	10.7938	22.8771	-1.08371	WP_001298113.1	TetR/AcrR family transcriptional regulator
K8B90_RS21705	fucK	G	15.7566	33.3345	-1.08105	WP_001314209.1	FGGY-family carbohydrate kinase
K8B90_RS14030	yhhI	X	76.4169	161.634	-1.08076	WP_000420971.1	ISAs1-like element ISEc1 family transposase
K8B90_RS03245	fimE	W	10.5862	22.3728	-1.07956	WP_000044708.1	type 1 fimbria switch DNA invertase FimE
K8B90_RS18150	tle3	U	9.77658	20.6496	-1.07871	WP_000106189.1	hypothetical protein type VI secretion system
K8B90_RS07800	potG	E	19.071	40.0998	-1.07222	WP_000996010.1	putrescine ABC transporter ATP-binding subunit PotG
K8B90_RS06560	entE	Q	58.7214	123.369	-1.07102	WP_000026787.1	(2%2C3-dihydroxybenzoyl)adenylate synthase EntE
K8B90_RS12665	chbG	S	20.457	42.9578	-1.07033	WP_000440427.1	chitin disaccharide deacetylase
K8B90_RS14050	LF82_318	X	66.4208	138.374	-1.05886	WP_001289508.1	UvrD-helicase domain-containing protein
K8B90_RS05235	ecpC	W	10.1232	21.0831	-1.05841	WP_001131120.1	fimbrial usher EcpC
K8B90_RS22545	pyrE	F	27.3495	56.683	-1.0514	WP_000806177.1	orotate phosphoribosyltransferase
K8B90_RS22360	upaG	R	51.8844	107.46	-1.05043	WP_001033293.1	YadA-like family protein
K8B90_RS20675	tsaC	E	135.049	279.696	-1.05038	WP_001297709.1	L-threonylcarbamoyladenylate synthase type 1 TsaC
K8B90_RS00740	glnL	T	262.235	542.28	-1.04818	WP_000190574.1	nitrogen regulation protein NR(II)
K8B90_RS16350	ypfG	R	39.0224	80.6251	-1.04693	WP_001270493.1	DUF1176 domain-containing protein
K8B90_RS07690	pdeI	R	13.0889	26.8491	-1.03653	WP_000950322.1	c-di-GMP-specific phosphodiesterase EAL domain-containing protein
K8B90_RS15075	yejB	R	43.3499	88.7829	-1.03425	WP_000501604.1	microcin C ABC transporter permease YejB
K8B90_RS18185	tssF	U	15.563	31.8477	-1.03307	WP_000342476.1	type VI secretion system baseplate subunit TssF
K8B90_RS09760	sitD	P	12.8139	26.1872	-1.03115	WP_000968127.1	iron/manganese ABC transporter permease subunit SitD
K8B90_RS09895	ycgJ	R	11.8716	24.2533	-1.03067	WP_001056847.1	YcgJ family protein
K8B90_RS03280	fimH	W	521.229	1063.57	-1.02892	WP_000832234.1	type 1 fimbria D-mannose specific adhesin FimH
K8B90_RS15450	arnD	M	14.1151	28.787	-1.02818	WP_000169712.1	4-deoxy-4-formamido-L-arabinose-phosphoundecaprenol deformylase
K8B90_RS07565	ybiO	M	51.7246	105.354	-1.02632	WP_001267238.1	mechanosensitive channel protein
K8B90_RS15445	arnA	M	44.071	89.6819	-1.02499	WP_000860307.1	bifunctional UDP-4-amino-4-deoxy-L-arabinose formyltransferase/UDP-glucuronic acid oxidase ArnA
K8B90_RS21535	ugpA	G	7.8933	16.0381	-1.0228	WP_000099282.1	sn-glycerol-3-phosphate ABC transporter permease UgpA
K8B90_RS14045	LF82_317	X	57.8552	117.436	-1.02136	WP_000547409.1	ATP-dependent endonuclease
K8B90_RS12140	rsxB	C	108.261	219.736	-1.02126	WP_000991809.1	electron transport complex subunit RsxB
K8B90_RS06150	LF82_064	S	33.1204	66.9103	-1.01451	WP_000439798.1	hypothetical protein
K8B90_RS06505	fepA	P	126.375	254.547	-1.01022	WP_001350196.1	siderophore enterobactin receptor FepA
K8B90_RS04115	thiQ	H	12.9669	26.0616	-1.00709	WP_000916263.1	thiamine ABC transporter ATP-binding protein ThiQ
K8B90_RS18160	LF82_437	U	14.4349	28.8747	-1.00024	WP_000539869.1	hypothetical protein type VI secretion system
K8B90_RS11900	ynfB	X	20.1999	10.0855	1.00207	WP_000705201.1	DUF1283 family protein
K8B90_RS05340	ykgE	C	21.5939	10.779	1.0024	WP_001102123.1	(Fe-S)-binding protein
K8B90_RS11950	bioD	H	43.8735	21.8783	1.00385	WP_000919226.1	dethiobiotin synthase
K8B90_RS12740	astC	E	60.785	30.2998	1.00441	WP_000081993.1	succinylornithine/acetylornithine transaminase
K8B90_RS01015	fpr	C	75.5954	37.5973	1.00767	WP_000796345.1	ferredoxin--NADP(+) reductase
K8B90_RS15600	lrhA	K	151.61	75.352	1.00865	WP_000622290.1	transcriptional regulator LrhA
K8B90_RS03110	rraB	J	106.345	52.781	1.01067	WP_000002952.1	ribonuclease E inhibitor RraB
K8B90_RS21635	dcrB	R	179.481	89.0079	1.01183	WP_001245296.1	phage sensitivity protein DcrB
K8B90_RS19205	hybC	C	1211.74	600.289	1.01335	WP_000083050.1	hydrogenase 2 large subunit
K8B90_RS06590	hcxA	C	18.2493	9.03979	1.01348	WP_001120423.1	hydroxycarboxylate dehydrogenase HcxA
K8B90_RS19850	tdcE	E	414.938	205.427	1.01427	WP_000861710.1	2-ketobutyrate formate-lyase/pyruvate formate-lyase
K8B90_RS13080	manY	G	516.516	255.554	1.01518	WP_000406926.1	PTS mannose transporter subunit IIC
K8B90_RS03670	deoD	F	507.364	250.056	1.02077	WP_000224879.1	purine-nucleoside phosphorylase
K8B90_RS02085	rdcB	K	100.14	49.3474	1.02097	WP_000169161.1	diguanylate cyclase regulator RdcB family protein
K8B90_RS06920	nagE	G	389.818	191.754	1.02355	WP_001023115.1	PTS N-acetyl glucosamine transporter subunit IIABC
K8B90_RS19840	tdcG	E	190.988	93.9178	1.02401	WP_000622132.1	L-serine ammonia-lyase
K8B90_RS22120	yiaD	M	24.5943	12.0802	1.02568	WP_000747632.1	OmpA family lipoprotein
K8B90_RS04655	map	J	172.409	84.5678	1.02766	WP_001018194.1	type I methionyl aminopeptidase
K8B90_RS01865	nrfB	P	20.6585	10.1162	1.03007	WP_001295391.1	cytochrome c nitrite reductase pentaheme subunit
K8B90_RS07860	amiD	E	63.7064	31.136	1.03286	WP_001255186.1	N-acetylmuramoyl-L-alanine amidase AmiD
K8B90_RS00110	maoP	S	37.7824	18.4091	1.03729	WP_000841001.1	macrodomain Ori organization protein MaoP
K8B90_RS18300	rppH	A	123.926	60.1962	1.04174	WP_000564489.1	RNA pyrophosphohydrolase
K8B90_RS22380	trmL	J	33.0933	16.0625	1.04284	WP_000932347.1	tRNA (uridine(34)/cytosine(34)/5-carboxymethylaminomethyluridine(34)-2'-O)-methyltransferase TrmL
K8B90_RS19845	tdcF	E	79.6763	38.668	1.04301	WP_000719990.1	enamine/imine deaminase
K8B90_RS22830	dgoD	G	20.2941	9.84869	1.04306	WP_000705012.1	galactonate dehydratase
K8B90_RS01515	iclR	K	263.702	127.956	1.04326	WP_000226409.1	glyoxylate bypass operon transcriptional repressor IclR
K8B90_RS03050	mgtA	P	80.6488	39.0905	1.04483	WP_000471858.1	magnesium-translocating P-type ATPase
K8B90_RS07910	ybjX	S	21.081	10.1745	1.05098	WP_001400542.1	VirK/YbjX family protein
K8B90_RS21720	yhhJ	U	82.538	39.8166	1.05169	WP_001314210.1	ABC transporter permease
K8B90_RS05345	ykgF	C	62.5121	30.106	1.05409	WP_014640101.1	LutB/LldF family L-lactate oxidation iron-sulfur protein
K8B90_RS11565	ydfG	C	90.4965	43.4389	1.05888	WP_001296081.1	bifunctional NADP-dependent 3-hydroxy acid dehydrogenase/3-hydroxypropionate dehydrogenase YdfG
K8B90_RS18400	xdhC	O	44.194	21.0961	1.06688	WP_001016595.1	xanthine dehydrogenase iron sulfur-binding subunit XdhC
K8B90_RS04855	dkgB	R	65.1821	31.0888	1.06808	WP_000997016.1	2%2C5-didehydrogluconate reductase DkgB
K8B90_RS19750	uxaC	G	26.6487	12.6987	1.06938	WP_000187442.1	glucuronate isomerase
K8B90_RS10720	tpx	O	279.04	132.524	1.07422	WP_000084387.1	thiol peroxidase
K8B90_RS03025	nrdD	F	172.215	81.5855	1.07782	WP_000187799.1	anaerobic ribonucleoside-triphosphate reductase
K8B90_RS01445	zraS	T	23.7346	11.2218	1.08069	WP_001211943.1	two-component system sensor histidine kinase ZraS
K8B90_RS01430	hupA	L	328.451	154.127	1.09156	WP_001044513.1	DNA-binding protein HU-alpha
K8B90_RS19855	tdcD	C	175.163	81.86	1.09747	WP_001298325.1	propionate kinase
K8B90_RS13035	yoaB	R	33.8351	15.7965	1.09891	WP_001351125.1	RidA family protein
K8B90_RS01700	dusA	J	124.773	58.2417	1.09918	WP_001110630.1	tRNA dihydrouridine(20/20a) synthase DusA
K8B90_RS19835	cyuP	E	170.621	79.5572	1.10073	WP_000401581.1	amino acid permease
K8B90_RS20125	argG	E	240.612	112.161	1.10114	WP_000207671.1	argininosuccinate synthase
K8B90_RS12230	sodC	P	32.414	15.1041	1.10168	WP_001298528.1	superoxide dismutase [Cu-Zn] SodC
K8B90_RS22370	lldR	K	94.1034	43.7859	1.10378	WP_001553608.1	transcriptional regulator LldR
K8B90_RS10825	ttcA	J	81.9139	38.0956	1.10448	WP_001157412.1	tRNA 2-thiocytidine(32) synthetase TtcA
K8B90_RS20410	mdh	C	882.11	409.843	1.10589	WP_001295272.1	malate dehydrogenase
K8B90_RS15700	hisJ	E	93.3185	43.2527	1.10937	WP_000737618.1	histidine ABC transporter substrate-binding protein HisJ
K8B90_RS06015	ffs	S	87.5607	40.5291	1.11132
K8B90_RS17425	proV	E	257.143	118.96	1.11209	WP_000985490.1	glycine betaine/L-proline ABC transporter ATP-binding protein ProV
K8B90_RS12785	ynjE	H	18.1088	8.37677	1.11223	WP_001298226.1	thiosulfate sulfurtransferase YnjE
K8B90_RS08725	LF82_137	X	31.9576	14.7523	1.11522	WP_001029835.1	hypothetical protein
K8B90_RS22345	yibT	R	20.2126	9.32328	1.11635	WP_000517097.1	protein YibT
K8B90_RS09120	flgB	N	18.9937	8.75672	1.11706	WP_000884694.1	flagellar basal body rod protein FlgB
K8B90_RS16945	clpB	O	2052.33	946.041	1.11729	WP_001317994.1	ATP-dependent chaperone ClpB
K8B90_RS06045	tomB	V	179.686	82.8249	1.11734	WP_000344800.1	Hha toxicity modulator TomB
K8B90_RS01860	nrfA	P	73.7493	33.9351	1.11985	WP_014640252.1	ammonia-forming nitrite reductase cytochrome c552 subunit
K8B90_RS07305	galT	G	69.2354	31.7672	1.12397	WP_000191500.1	galactose-1-phosphate uridylyltransferase
K8B90_RS21005	slyX	S	18.2942	8.3912	1.12443	WP_001153615.1	SlyX family protein
K8B90_RS21025	kefG	R	24.1975	11.0257	1.13399	WP_000081823.1	glutathione-regulated potassium-efflux system ancillary protein KefG
K8B90_RS07160	sucC	C	2284.3	1038.58	1.13714	WP_001048602.1	ADP-forming succinate--CoA ligase subunit beta
K8B90_RS01400	thiC	H	30.9349	14.0577	1.13788	WP_001276879.1	phosphomethylpyrimidine synthase ThiC
K8B90_RS05145	gpt	X	59.4817	27.0279	1.138	WP_001291991.1	xanthine phosphoribosyltransferase
K8B90_RS06720	lipA	H	440.014	199.76	1.13928	WP_000042632.1	lipoyl synthase
K8B90_RS22375	lldD	C	341.969	155.213	1.13962	WP_000586976.1	quinone-dependent L-lactate dehydrogenase
K8B90_RS07025	speF	E	277.329	125.654	1.14215	WP_001362902.1	ornithine decarboxylase SpeF
K8B90_RS07295	galM	G	216.97	97.9638	1.14718	WP_000931396.1	galactose-1-epimerase
K8B90_RS18430	arcC	E	250.438	113.023	1.14783	WP_000037999.1	carbamate kinase
K8B90_RS03655	deoC	F	163.954	73.9716	1.14825	WP_001298497.1	deoxyribose-phosphate aldolase
K8B90_RS14750	apbC	R	207.75	93.5296	1.15135	WP_001005448.1	iron-sulfur cluster carrier protein ApbC
K8B90_RS20165	yhbY	J	90.1981	40.5636	1.15291	WP_001054420.1	ribosome assembly RNA-binding protein YhbY
K8B90_RS08700	LF82_132	X	53.7443	24.1091	1.15653	WP_001122387.1	packaged DNA stabilization protein gp10
K8B90_RS01495	metA	E	48.6355	21.7824	1.15885	WP_001122785.1	homoserine O-succinyltransferase
K8B90_RS15535	nuoN	C	971.621	434.98	1.15944	WP_000156701.1	NADH-quinone oxidoreductase subunit NuoN
K8B90_RS13760	yodD	R	24.9802	11.1367	1.16546	WP_000844800.1	peroxide/acid resistance protein YodD
K8B90_RS12620	pfkB	G	89.6198	39.9134	1.16694	WP_000251757.1	6-phosphofructokinase II
K8B90_RS12820	ydjA	C	96.0903	42.7275	1.16923	WP_000339292.1	NAD(P)H nitroreductase
K8B90_RS17055	recN	L	377.164	167.618	1.17002	WP_000880939.1	DNA repair protein RecN
K8B90_RS17935	mazG	V	350.16	155.509	1.17102	WP_001071670.1	nucleoside triphosphate pyrophosphohydrolase
K8B90_RS09380	potA	E	281.178	124.719	1.1728	WP_000531577.1	spermidine/putrescine ABC transporter ATP-binding protein PotA
K8B90_RS06360	ppiB	O	78.2192	34.6876	1.1731	WP_000256002.1	peptidylprolyl isomerase B
K8B90_RS15770	fabB	I	757.126	335.336	1.17492	WP_000817178.1	beta-ketoacyl-ACP synthase I
K8B90_RS01930	fdhF	G	244.814	108.235	1.17752	WP_011076734.1	formate dehydrogenase H subunit alpha%2C selenocysteine-containing
K8B90_RS11930	ynfG	C	42.9216	18.8212	1.18934	WP_000213028.1	dimethylsulfoxide reductase subunit B
K8B90_RS07065	ybfA	R	69.0567	30.2551	1.1906	WP_000424788.1	YbfA family protein
K8B90_RS19830	cyuA	E	241.2	105.573	1.19199	WP_000460529.1	cysteine desulfidase
K8B90_RS03660	deoA	F	553.461	239.996	1.20547	WP_000477822.1	thymidine phosphorylase
K8B90_RS18900	nupG	F	138.58	59.9128	1.20978	WP_001298251.1	nucleoside permease NupG
K8B90_RS14255	sbmC	L	23.6083	10.1582	1.21665	WP_001105406.1	DNA gyrase inhibitor SbmC
K8B90_RS13495	ftnB	P	38.7834	16.6672	1.21842	WP_000179469.1	non-heme ferritin-like protein
K8B90_RS13600	fliZ	N	44.2746	19.0204	1.21893	WP_001682969.1	flagella biosynthesis regulatory protein FliZ
K8B90_RS07300	galK	G	161.661	69.4298	1.21934	WP_000053415.1	galactokinase
K8B90_RS15275	atoC	T	46.2434	19.8284	1.22168	WP_000125281.1	acetoacetate metabolism transcriptional regulator AtoC
K8B90_RS10215	rttR	S	17.35	7.35637	1.23787
K8B90_RS21055	crp	T	235.626	99.9011	1.23793	WP_000242755.1	cAMP-activated global transcriptional regulator CRP
K8B90_RS19890	rnpB	A	58345.6	24693.3	1.2405
K8B90_RS02145	fumB	C	170.953	72.0406	1.24672	WP_000066699.1	class I fumarate hydratase
K8B90_RS00130	ilvG	E	51.0092	21.418	1.25194	WP_001012590.1	acetolactate synthase 2 catalytic subunit
K8B90_RS13230	yebE	S	184.02	77.1278	1.25454	WP_000024728.1	tellurite resistance TerB family protein
K8B90_RS08905	pgaB	G	81.6412	34.0398	1.26207	WP_000945533.1	poly-beta-1%2C6-N-acetyl-D-glucosamine N-deacetylase PgaB
K8B90_RS17965	gudD	M	82.2918	34.1475	1.26897	WP_000098258.1	glucarate dehydratase
K8B90_RS06585	ybdD	S	31.3728	12.9739	1.2739	WP_000460431.1	YbdD/YjiX family protein
K8B90_RS08375	hyaB	C	547.829	226.166	1.27634	WP_000107399.1	Ni/Fe-hydrogenase large subunit
K8B90_RS13365	torZ	C	19.2853	7.91395	1.28503	WP_000176874.1	trimethylamine N-oxide reductase TorZ
K8B90_RS13075	manX	G	730.487	299.295	1.28729	WP_000150538.1	PTS mannose transporter subunit IIAB
K8B90_RS07165	sucD	C	1628.02	663.544	1.29485	WP_000025458.1	succinate--CoA ligase subunit alpha
K8B90_RS14900	cdd	F	118.537	48.1502	1.29973	WP_000553553.1	cytidine deaminase
K8B90_RS01130	katG	P	331.933	134.74	1.30072	WP_001296626.1	catalase/peroxidase HPI
K8B90_RS08400	appC	C	346.409	140.553	1.30136	WP_000263563.1	cytochrome bd-II oxidase subunit 1
K8B90_RS05795	tsx	M	458.521	184.828	1.31081	WP_001295827.1	nucleoside-specific channel-forming protein Tsx
K8B90_RS21760	uspA	T	207.726	82.7923	1.32711	WP_000323571.1	universal stress protein UspA
K8B90_RS10480	ribA	H	43.0218	17.1448	1.3273	WP_001176294.1	GTP cyclohydrolase II
K8B90_RS11915	ynfD	X	19.6797	7.83826	1.3281	WP_000778146.1	DUF1161 domain-containing protein
K8B90_RS17330	lhgO	G	56.9403	22.6033	1.33292	WP_000271996.1	L-2-hydroxyglutarate oxidase
K8B90_RS08370	hyaA	C	296.676	117.744	1.33324	WP_001058323.1	hydrogenase 1 small subunit
K8B90_RS05525	lacZ	G	70.5392	27.8068	1.34299	WP_000177875.1	beta-galactosidase
K8B90_RS19360	ygiW	S	44.5303	17.54	1.34414	WP_000712658.1	OB fold stress tolerance protein YgiW
K8B90_RS04155	leuA	E	31.2374	12.2991	1.34472	WP_000082846.1	2-isopropylmalate synthase
K8B90_RS15560	nuoI	C	327.864	128.904	1.34681	WP_000172749.1	NADH-quinone oxidoreductase subunit NuoI
K8B90_RS12880	yeaC	S	34.9448	13.7122	1.34962	WP_001046792.1	YeaC family protein
K8B90_RS08705	LF82_133	X	26.9709	10.5698	1.35146	WP_000785557.1	tail needle knob protein
K8B90_RS15865	yfcZ	S	167.143	65.1919	1.35832	WP_001296261.1	YfcZ/YiiS family protein
K8B90_RS13400	flhB	N	26.1536	10.1932	1.3594	WP_001278954.1	flagellar biosynthesis protein FlhB
K8B90_RS13435	cheW	N	65.1915	25.3307	1.3638	WP_000147302.1	chemotaxis protein CheW
K8B90_RS15045	yeiQ	G	125.804	48.6975	1.36925	WP_001091922.1	mannitol dehydrogenase family protein
K8B90_RS12715	spy	O	33.2738	12.8777	1.36951	WP_001228972.1	ATP-independent periplasmic protein-refolding chaperone Spy
K8B90_RS13085	manZ	G	677.062	260.745	1.37665	WP_000228655.1	PTS mannose transporter subunit IID
K8B90_RS20040	yhbS	R	142.051	54.5545	1.38064	WP_000908554.1	N-acetyltransferase
K8B90_RS15540	nuoM	C	1047.32	399.258	1.39131	WP_000926460.1	NADH-quinone oxidoreductase subunit M
K8B90_RS19215	hybA	C	569.019	216.79	1.39218	WP_001081868.1	hydrogenase 2 operon protein HybA
K8B90_RS17575	gutQ	G	77.3179	29.343	1.39779	WP_001287423.1	arabinose-5-phosphate isomerase GutQ
K8B90_RS18480	ghxQ	F	367.738	139.356	1.39991	WP_000012167.1	guanine/hypoxanthine transporter GhxQ
K8B90_RS20045	ubiT	H	162.369	61.3555	1.40402	WP_001295552.1	SCP2 domain-containing protein
K8B90_RS13855	mtfA	T	41.9401	15.8019	1.40824	WP_001311896.1	DgsA anti-repressor MtfA
K8B90_RS06795	ybeL	R	88.7874	33.3765	1.41152	WP_001044880.1	zinc ribbon-containing protein
K8B90_RS15355	inaA	R	128.866	48.2587	1.41701	WP_000301031.1	lipopolysaccharide kinase InaA
K8B90_RS08800	agp	G	246.465	92.1658	1.41908	WP_001044311.1	bifunctional glucose-1-phosphatase/inositol phosphatase
K8B90_RS19100	glcC	K	97.8597	36.4492	1.42483	WP_001314155.1	transcriptional regulator GlcC
K8B90_RS13445	motB	N	158.287	58.8456	1.42754	WP_000795632.1	flagellar motor protein MotB
K8B90_RS01810	soxS	K	74.0476	27.4273	1.43284	WP_000019358.1	superoxide response transcriptional regulator SoxS
K8B90_RS17945	mazE	V	50.9498	18.8368	1.43552	WP_000581937.1	type II toxin-antitoxin system antitoxin MazE
K8B90_RS15180	ccmA	V	51.5071	18.9771	1.44051	WP_000525586.1	cytochrome c biogenesis heme-transporting ATPase CcmA
K8B90_RS06915	nagB	G	78.6539	28.832	1.44785	WP_001237065.1	glucosamine-6-phosphate deaminase
K8B90_RS09980	ycgR	N	43.4037	15.9094	1.44794	WP_000020131.1	flagellar brake protein
K8B90_RS21265	ompR	T	68.9812	25.2413	1.45041	WP_001157751.1	two-component system response regulator OmpR
K8B90_RS10985	ydcH	S	185.028	67.6517	1.45155	WP_001296056.1	YdcH family protein
K8B90_RS15545	nuoL	C	1620.88	592.262	1.45247	WP_001056611.1	NADH-quinone oxidoreductase subunit L
K8B90_RS08390	hyaE	C	77.1149	28.1429	1.45424	WP_000063964.1	hydrogenase-1 operon protein HyaE
K8B90_RS02505	dcuA	G	1027	373.844	1.45792	WP_000961959.1	anaerobic C4-dicarboxylate transporter DcuA
K8B90_RS06060	acrR	V	34.2468	12.4297	1.46217	WP_000101737.1	multidrug efflux transporter transcriptional repressor AcrR
K8B90_RS11325	ydeN	R	24.4806	8.85743	1.46668	WP_001296072.1	sulfatase
K8B90_RS22710	adeD	F	32.5213	11.6038	1.48679	WP_001065685.1	adenine deaminase
K8B90_RS12275	sodB	P	391.081	139.517	1.48703	WP_000007283.1	superoxide dismutase [Fe]
K8B90_RS18470	xanQ	G	470.457	167.212	1.49238	WP_001280201.1	xanthine/proton symporter XanQ
K8B90_RS15860	fadI	I	75.247	26.716	1.49393	WP_000531977.1	acetyl-CoA C-acyltransferase FadI
K8B90_RS17940	mazF	V	68.6007	24.2898	1.49787	WP_000254750.1	endoribonuclease MazF
K8B90_RS01845	actP	C	169.988	59.9073	1.50463	WP_000832548.1	cation/acetate symporter ActP
K8B90_RS13440	cheA	N	384.164	135.356	1.50497	WP_001533409.1	chemotaxis protein CheA
K8B90_RS06595	ybdL	E	29.8366	10.4718	1.51058	WP_000183964.1	methionine-oxo-acid transaminase
K8B90_RS11990	mdtJ	P	172.502	59.5367	1.53476	WP_000276149.1	multidrug/spermidine efflux SMR transporter subunit MdtJ
K8B90_RS08040	dmsC	C	402.619	137.839	1.54643	WP_000534664.1	dimethyl sulfoxide reductase anchor subunit DmsC
K8B90_RS08805	yccJ	R	45.8233	15.4865	1.56507	WP_001143120.1	YccJ family protein
K8B90_RS18435	yqeB	O	154.047	51.8591	1.5707	WP_001020384.1	selenium-dependent molybdenum cofactor biosynthesis protein YqeB
K8B90_RS08675	LF82_128	X	61.2166	20.5838	1.57241	WP_000852338.1	portal protein
K8B90_RS22020	ldrD	V	24.8393	8.32728	1.57671	WP_001295224.1	type I toxin-antitoxin system toxin Ldr family protein
K8B90_RS19865	tdcB	E	135.37	45.3011	1.57929	WP_000548347.1	bifunctional threonine ammonia-lyase/L-serine ammonia-lyase TdcB
K8B90_RS11920	ynfE	C	57.9976	19.3641	1.58261	WP_000041662.1	DmsA/YnfE/YnfF family dimethyl sulfoxide reductase
K8B90_RS08685	LF82_130	X	47.3482	15.7845	1.5848	WP_001133474.1	P22 phage major capsid protein family protein
K8B90_RS17690	hypE	O	167.468	55.8054	1.58541	WP_001059947.1	hydrogenase maturation carbamoyl dehydratase HypE
K8B90_RS09295	ndh	C	1691.41	562.759	1.58764	WP_001295966.1	NADH-quinone dehydrogenase
K8B90_RS13610	fliC	N	865.843	286.727	1.59443	WP_000079699.1	FliC/FljB family flagellin
K8B90_RS17685	hypD	O	111.561	36.904	1.59598	WP_001212984.1	hydrogenase formation protein HypD
K8B90_RS09170	flgL	N	227.737	75.1289	1.59993	WP_001212764.1	flagellar hook-associated protein FlgL
K8B90_RS08395	hyaF	C	198.905	65.5384	1.60167	WP_000004917.1	hydrogenase expression/formation protein
K8B90_RS05530	lacI	K	83.5779	27.5202	1.60263	WP_000805894.1	DNA-binding transcriptional repressor LacI
K8B90_RS13240	yebG	L	106.765	34.8831	1.61384	WP_000257738.1	DNA damage-inducible protein YebG
K8B90_RS09300	ycfJ	S	227.147	73.6639	1.6246	WP_001043459.1	glycine zipper 2TM domain-containing protein
K8B90_RS17390	ygaM	R	36.8995	11.945	1.6272	WP_001295174.1	DUF883 domain-containing protein
K8B90_RS08275	rmf	J	135.706	43.8957	1.62833	WP_000828648.1	ribosome modulation factor
K8B90_RS02580	frdD	C	491.789	158.761	1.63118	WP_001588947.1	fumarate reductase subunit FrdD
K8B90_RS08670	LF82_127	X	42.3153	13.5799	1.63971	WP_000200771.1	PBSX family phage terminase large subunit
K8B90_RS13405	cheZ	N	95.5523	30.5493	1.64515	WP_000983609.1	protein phosphatase CheZ
K8B90_RS21725	rbbA	U	169.399	54.0918	1.64694	WP_000149182.1	ribosome-associated ATPase/putative transporter RbbA
K8B90_RS10765	uspE	T	447.783	142.706	1.64975	WP_001262123.1	universal stress protein UspE
K8B90_RS08035	dmsB	C	159.149	49.6155	1.68151	WP_000213098.1	dimethylsulfoxide reductase subunit B
K8B90_RS01850	yjcH	S	32.6531	10.135	1.68787	WP_001296646.1	DUF485 domain-containing protein
K8B90_RS22570	ligB	Q	48.4747	15.0311	1.68928	WP_014640232.1	NAD-dependent DNA ligase LigB
K8B90_RS13625	fliT	N	24.6534	7.64129	1.6899	WP_001057837.1	flagella biosynthesis regulatory protein FliT
K8B90_RS15195	napH	C	52.6857	16.2908	1.69336	WP_000013515.1	quinol dehydrogenase ferredoxin subunit NapH
K8B90_RS03645	yjjW	O	54.5194	16.8502	1.694	WP_001088373.1	YjjW family glycine radical enzyme activase
K8B90_RS13450	motA	N	206.164	62.9272	1.71203	WP_000906342.1	flagellar motor stator protein MotA
K8B90_RS03485	yjiA	P	35.5999	10.8638	1.71234	WP_001298065.1	GTPase
K8B90_RS11245	fdnI	C	21.3577	6.49916	1.71643	WP_000045647.1	formate dehydrogenase-N subunit gamma
K8B90_RS07585	dps	V	153.345	46.1102	1.73362	WP_000100800.1	DNA starvation/stationary phase protection protein Dps
K8B90_RS08325	mgsA	G	80.4928	24.1633	1.73604	WP_001295939.1	methylglyoxal synthase
K8B90_RS10855	nifJ	H	317.48	94.8612	1.74278	WP_000628220.1	pyruvate:ferredoxin (flavodoxin) oxidoreductase
K8B90_RS14935	mglB	G	338.969	101.24	1.74337	WP_001036964.1	galactose/glucose ABC transporter substrate-binding protein MglB
K8B90_RS01540	pepE	E	24.7868	7.38515	1.74688	WP_000421763.1	dipeptidase PepE
K8B90_RS21915	ccp	C	46.7543	13.9028	1.74973	WP_000784837.1	cytochrome c peroxidase
K8B90_RS12630	yniA	G	213.584	63.3866	1.75255	WP_000267670.1	fructosamine kinase family protein
K8B90_RS08860	putA	E	1626.29	481.778	1.75514	WP_001764409.1	trifunctional transcriptional regulator/proline dehydrogenase/L-glutamate gamma-semialdehyde dehydrogenase
K8B90_RS01125	metF	E	41.9515	12.38	1.76071	WP_000007515.1	methylenetetrahydrofolate reductase
K8B90_RS02760	yjfN	R	29.6084	8.67163	1.77163	WP_000811566.1	DUF1471 family protease activator YjfN
K8B90_RS00435	metR	K	64.8419	18.977	1.77267	WP_000573618.1	HTH-type transcriptional regulator MetR
K8B90_RS13620	fliS	N	27.5037	7.97708	1.78569	WP_000270663.1	flagellar export chaperone FliS
K8B90_RS08910	pgaA	G	122.762	35.4618	1.79152	WP_000287440.1	poly-beta-1%2C6 N-acetyl-D-glucosamine export porin PgaA
K8B90_RS13420	cheR	N	92.8502	26.5928	1.80387	WP_000204320.1	protein-glutamate O-methyltransferase CheR
K8B90_RS15855	fadJ	I	208.593	59.1627	1.81793	WP_000425018.1	fatty acid oxidation complex subunit alpha FadJ
K8B90_RS13605	fliA	N	117.8	33.3854	1.81905	WP_001087467.1	RNA polymerase sigma factor FliA
K8B90_RS14635	gatR	G	136.876	38.7523	1.82052	WP_001367074.1	DeoR/GlpR family DNA-binding transcription regulator
K8B90_RS21730	yhiI	U	139.861	39.5827	1.82105	WP_000361455.1	HlyD family secretion protein
K8B90_RS13415	cheB	N	78.3986	22.0561	1.82965	WP_000036371.1	protein-glutamate methylesterase/protein glutamine deamidase
K8B90_RS12710	ves	S	22.2863	6.26213	1.83143	WP_000455604.1	environmental stress-induced protein Ves
K8B90_RS01510	aceK	T	178.636	49.5434	1.85026	WP_001137237.1	bifunctional isocitrate dehydrogenase kinase/phosphatase
K8B90_RS15385	rpnE	X	20.9959	5.81522	1.8522	WP_000140577.1	ISNCY family transposase
K8B90_RS01655	malM	G	18.857	5.2042	1.85735	WP_001298285.1	maltose operon protein MalM
K8B90_RS15185	napC	C	29.2365	8.06588	1.85787	WP_000528376.1	cytochrome c-type protein NapC
K8B90_RS04815	metN	P	57.8116	15.9415	1.85857	WP_000594009.1	methionine ABC transporter ATP-binding protein MetN
K8B90_RS06580	cstA	C	425.613	117.287	1.8595	WP_001043160.1	pyruvate/proton symporter CstA
K8B90_RS01635	malF	G	19.0208	5.19439	1.87255	WP_001350408.1	maltose ABC transporter permease MalF
K8B90_RS12050	fumC	C	133.075	36.3342	1.87284	WP_001099097.1	class II fumarate hydratase
K8B90_RS11240	fdnH	C	34.1317	9.29195	1.87706	WP_001240581.1	formate dehydrogenase N subunit beta
K8B90_RS08415	appA	C	127.918	34.5152	1.88992	WP_001528879.1	bifunctional acid phosphatase/4-phytase
K8B90_RS06620	ahpC	V	950.483	256.204	1.89137	WP_000052796.1	alkyl hydroperoxide reductase subunit C
K8B90_RS01090	metB	E	95.3919	25.2609	1.91696	WP_000197205.1	cystathionine gamma-synthase
K8B90_RS03500	tsr	N	250.839	66.2267	1.92127	WP_000919583.1	methyl-accepting chemotaxis protein
K8B90_RS21770	dtpB	E	391.459	102.959	1.92679	WP_001098623.1	dipeptide/tripeptide permease DtpB
K8B90_RS02585	frdC	C	209.656	54.9362	1.93219	WP_000208757.1	fumarate reductase subunit FrdC
K8B90_RS18490	ygfT	C	118.43	30.9942	1.93397	WP_001363023.1	formate-dependent uric acid utilization protein YgfT
K8B90_RS10290	oppB	E	178.224	46.5696	1.93623	WP_000911112.1	oligopeptide ABC transporter permease OppB
K8B90_RS13430	tar	N	277.801	72.4191	1.93961	WP_014640162.1	methyl-accepting chemotaxis protein II
K8B90_RS18340	lysA	E	52.1139	13.4415	1.95497	WP_001120720.1	diaminopimelate decarboxylase
K8B90_RS19235	gpr	D	113.292	28.8783	1.97199	WP_000262170.1	L-glyceraldehyde 3-phosphate reductase
K8B90_RS09165	flgK	N	288.856	73.3218	1.97804	WP_000096499.1	flagellar hook-associated protein FlgK
K8B90_RS08680	LF82_129	X	29.7545	7.52989	1.98241	WP_000426737.1	hypothetical protein
K8B90_RS02595	frdA	C	1544.24	388.84	1.98965	WP_001192980.1	fumarate reductase (quinol) flavoprotein subunit
K8B90_RS20340	nanQ	G	42.2115	10.583	1.99588	WP_000605256.1	N-acetylneuraminate anomerase
K8B90_RS13615	fliD	N	164.024	40.614	2.01385	WP_000146766.1	flagellar filament capping protein FliD
K8B90_RS13410	cheY	N	37.3676	9.11669	2.03521	WP_000763867.1	chemotaxis response regulator CheY
K8B90_RS16595	sseA	P	80.4931	19.5377	2.0426	WP_000108634.1	3-mercaptopyruvate sulfurtransferase
K8B90_RS02590	frdB	C	460.828	111.088	2.05253	WP_000829496.1	fumarate reductase iron-sulfur protein
K8B90_RS10635	pspD	T	26.781	6.44601	2.05473	WP_001295585.1	phage shock protein PspD
K8B90_RS00055	rbsK	G	408.386	97.3701	2.06838	WP_001361088.1	ribokinase
K8B90_RS15550	nuoK	C	59.4692	14.0978	2.07667	WP_000612644.1	NADH-quinone oxidoreductase subunit NuoK
K8B90_RS08030	dmsA	C	536.548	126.651	2.08285	WP_000850287.1	dimethylsulfoxide reductase subunit A
K8B90_RS11590	ynfT	X	232.511	54.6884	2.08799	WP_120795384.1	YnaM/YnfT family protein
K8B90_RS08810	wrbA	C	420.499	98.6895	2.09113	WP_001151437.1	NAD(P)H:quinone oxidoreductase
K8B90_RS19755	exuT	E	249.926	58.1912	2.10263	WP_001298326.1	hexuronate transporter ExuT
K8B90_RS11235	fdnG	C	93.505	21.7614	2.10327	WP_015912497.1	formate dehydrogenase-N subunit alpha
K8B90_RS15205	napA	C	109.807	25.2372	2.12135	WP_000778064.1	periplasmic nitrate reductase subunit alpha
K8B90_RS15200	napG	C	34.6037	7.94998	2.1219	WP_000091291.1	ferredoxin-type protein NapG
K8B90_RS12055	fumA	C	746.06	169.145	2.14104	WP_000066639.1	class I fumarate hydratase
K8B90_RS17675	hypB	O	60.6795	13.5507	2.16284	WP_000337669.1	hydrogenase nickel incorporation protein HypB
K8B90_RS00040	rbsA	G	114.949	25.5678	2.1686	WP_000387762.1	ribose ABC transporter ATP-binding protein RbsA
K8B90_RS18455	ssnA	F	651.133	143.548	2.18142	WP_000906237.1	putative aminohydrolase SsnA
K8B90_RS06625	ahpF	V	1049.79	230.338	2.18828	WP_000887629.1	alkyl hydroperoxide reductase subunit F
K8B90_RS18025	fucO	C	101.301	22.0014	2.20298	WP_001350150.1	lactaldehyde reductase
K8B90_RS11425	tam	C	59.2895	12.7369	2.21876	WP_001286542.1	trans-aconitate 2-methyltransferase
K8B90_RS19695	fadH	C	43.0435	9.21952	2.22303	WP_000121409.1	NADPH-dependent 2%2C4-dienoyl-CoA reductase
K8B90_RS02125	adiA	E	41.978	8.83828	2.24779	WP_014640257.1	arginine decarboxylase
K8B90_RS15190	napB	C	20.6543	4.33657	2.25182	WP_000835174.1	nitrate reductase cytochrome c-type subunit
K8B90_RS10640	pspE	P	92.0996	18.9955	2.27754	WP_000473128.1	thiosulfate sulfurtransferase PspE
K8B90_RS02765	bsmA	W	129.968	26.3994	2.29958	WP_000254636.1	biofilm peroxide resistance protein BsmA
K8B90_RS00045	rbsC	G	241.129	48.8051	2.3047	WP_000211858.1	ribose ABC transporter permease
K8B90_RS09955	dadA	E	231.264	46.4774	2.31494	WP_001266907.1	D-amino acid dehydrogenase
K8B90_RS18460	ygfM	C	722.057	143.277	2.33331	WP_000572441.1	molybdopterin-dependent oxidoreductase FAD-binding subunit
K8B90_RS22800	ibpB	O	120.558	23.8895	2.33528	WP_001243431.1	heat shock chaperone IbpB
K8B90_RS20345	nanK	G	84.0591	16.5778	2.34216	WP_000209059.1	N-acetylmannosamine kinase
K8B90_RS19895	garK	G	69.5713	13.7049	2.3438	WP_001296434.1	glycerate 2-kinase
K8B90_RS18475	guaD	F	484.394	95.3307	2.34517	WP_000012245.1	guanine deaminase
K8B90_RS00035	rbsD	G	78.0412	14.861	2.3927	WP_001350412.1	D-ribose pyranase
K8B90_RS01505	aceA	C	770.631	144.968	2.41031	WP_000857856.1	isocitrate lyase
K8B90_RS10060	ychH	R	125.553	23.1161	2.44132	WP_000823885.1	stress-induced protein YchH
K8B90_RS22040	dppC	E	476.709	87.1554	2.45145	WP_000084677.1	dipeptide ABC transporter permease DppC
K8B90_RS18465	xdhD	C	3835.67	698.392	2.45737	WP_000583648.1	molybdopterin-dependent oxidoreductase Mo/Fe-S-binding subunit
K8B90_RS20355	nanT	G	95.3154	17.3187	2.46038	WP_000108474.1	sialic acid transporter NanT
K8B90_RS09105	flgN	N	24.0456	4.33267	2.47244	WP_000985014.1	flagella biosynthesis chaperone FlgN
K8B90_RS20055	ubiV	O	22.5709	4.05309	2.47737	WP_001296442.1	U32 family peptidase
K8B90_RS10845	uspF	O	73.3803	13.1393	2.48151	WP_001295593.1	universal stress protein UspF
K8B90_RS10630	pspC	K	43.6719	7.79676	2.48576	WP_000907385.1	envelope stress response membrane protein PspC
K8B90_RS18410	ygeW	F	580.45	101.965	2.5091	WP_000859787.1	knotted carbamoyltransferase YgeW
K8B90_RS21950	pdeH	T	79.0308	13.5786	2.54108	WP_001329855.1	cyclic-guanylate-specific phosphodiesterase
K8B90_RS02510	aspA	E	4025.39	690.953	2.54247	WP_000069437.1	aspartate ammonia-lyase
K8B90_RS18395	xdhB	F	60.597	10.3636	2.54773	WP_000459207.1	xanthine dehydrogenase FAD-binding subunit XdhB
K8B90_RS18390	xdhA	F	364.061	61.125	2.57435	WP_000388180.1	xanthine dehydrogenase molybdenum-binding subunit XdhA
K8B90_RS10935	aldA	C	349.644	58.5367	2.57847	WP_000115933.1	aldehyde dehydrogenase
K8B90_RS00050	rbsB	G	765.05	127.215	2.58829	WP_001297966.1	ribose ABC transporter substrate-binding protein RbsB
K8B90_RS09110	flgM	N	24.2133	4.00714	2.59516	WP_000020884.1	flagellar biosynthesis anti-sigma factor FlgM
K8B90_RS05065	fadE	I	306.841	50.6233	2.59962	WP_000973130.1	acyl-CoA dehydrogenase FadE
K8B90_RS10620	pspA	K	143.727	23.7096	2.59979	WP_000511017.1	phage shock protein PspA
K8B90_RS18420	ygeY	E	1497.64	244.664	2.61381	WP_001107125.1	YgeY family selenium metabolism-linked hydrolase
K8B90_RS20350	nanE	G	65.0144	10.538	2.62516	WP_000054239.1	N-acetylmannosamine-6-phosphate 2-epimerase
K8B90_RS22030	dppF	E	573.78	90.5128	2.6643	WP_000103570.1	dipeptide ABC transporter ATP-binding subunit DppF
K8B90_RS01855	acs	I	581.101	91.6542	2.66452	WP_000078226.1	acetate--CoA ligase
K8B90_RS19915	garD	G	75.6516	11.8003	2.68055	WP_001273939.1	galactarate dehydratase
K8B90_RS09960	dadX	M	189.304	29.422	2.68574	WP_000197868.1	catabolic alanine racemase DadX
K8B90_RS22045	dppB	E	435.317	66.7868	2.70443	WP_000938850.1	dipeptide ABC transporter permease DppB
K8B90_RS18415	dpaL	R	1316.41	193.767	2.76422	WP_000110478.1	diaminopropionate ammonia-lyase
K8B90_RS18440	yqeC	G	48.7912	7.0841	2.78397	WP_000835685.1	selenium cofactor biosynthesis protein YqeC
K8B90_RS20360	nanA	G	102.752	14.3616	2.83888	WP_000224704.1	N-acetylneuraminate lyase
K8B90_RS01020	glpX	G	278.609	38.5664	2.85283	WP_001250644.1	class II fructose-bisphosphatase
K8B90_RS01650	lamB	G	80.2651	10.6714	2.91103	WP_000973666.1	maltoporin LamB
K8B90_RS16200	ucpA	R	868.098	114.878	2.91776	WP_000517443.1	SDR family oxidoreductase UcpA
K8B90_RS22035	dppD	E	894.605	118.078	2.92151	WP_001196477.1	dipeptide ABC transporter ATP-binding protein
K8B90_RS19900	garR	I	104.285	13.2929	2.97181	WP_001350452.1	2-hydroxy-3-oxopropionate reductase
K8B90_RS10360	ompW	M	620.786	76.6219	3.01827	WP_001298116.1	outer membrane protein OmpW
K8B90_RS21965	dctA	C	1890.23	232.221	3.02499	WP_000858214.1	C4-dicarboxylate transporter DctC
K8B90_RS22745	ilvB	E	33.6023	4.04027	3.05604	WP_000168476.1	acetolactate synthase large subunit
K8B90_RS08870	putP	E	410.075	49.1476	3.0607	WP_001018494.1	sodium/proline symporter PutP
K8B90_RS18450	ygfK	E	1002.56	114.013	3.13641	WP_000502377.1	putative selenate reductase subunit YgfK
K8B90_RS00615	fadA	I	157.79	17.8415	3.14469	WP_000438747.1	acetyl-CoA C-acyltransferase FadA
K8B90_RS07640	ybiW	C	51.8269	5.69447	3.18607	WP_000209354.1	glycyl radical protein
K8B90_RS19905	garL	G	41.1926	4.34698	3.2443	WP_001058227.1	2-dehydro-3-deoxyglucarate aldolase
K8B90_RS10285	oppA	E	974.948	102.463	3.25023	WP_012601473.1	oligopeptide ABC transporter substrate-binding protein OppA
K8B90_RS01500	aceB	C	473.316	47.616	3.31328	WP_000138841.1	malate synthase A
K8B90_RS19910	garP	E	46.9271	4.54176	3.3691	WP_000979025.1	galactarate/glucarate/glycerate transporter GarP
K8B90_RS22055	dppA	E	1852.86	179.159	3.37045	WP_001222871.1	dipeptide ABC transporter substrate-binding protein DppA
K8B90_RS22925	tnaB	E	493.546	46.9216	3.39486	WP_000132072.1	low affinity tryptophan permease TnaB
K8B90_RS03495	btsT	T	234.369	20.7455	3.49791	WP_001314407.1	pyruvate/proton symporter BtsT
K8B90_RS00620	fadB	I	286.751	25.3782	3.49814	WP_000965968.1	fatty acid oxidation complex subunit alpha FadB
K8B90_RS22920	tnaA	E	2996.77	249.989	3.58347	WP_001295247.1	tryptophanase
K8B90_RS18865	ansB	E	2464.59	204.558	3.59077	WP_000394107.1	L-asparaginase 2
K8B90_RS17545	srlA	G	32.4659	2.68616	3.59531	WP_000573324.1	PTS glucitol/sorbitol transporter subunit IIC
K8B90_RS01640	malE	G	55.4061	4.03956	3.77777	WP_000695389.1	maltose/maltodextrin ABC transporter substrate-binding protein MalE
K8B90_RS01025	glpK	C	1514.09	101.806	3.89456	WP_000136799.1	glycerol kinase GlpK
K8B90_RS17560	srlD	I	107.07	7.08578	3.91748	WP_001077354.1	sorbitol-6-phosphate dehydrogenase
K8B90_RS17550	srlE	G	73.9209	4.5931	4.00844	WP_000196936.1	PTS glucitol/sorbitol transporter subunit IIB
K8B90_RS21365	glpD	C	1586.28	92.8385	4.09478	WP_000448161.1	glycerol-3-phosphate dehydrogenase
K8B90_RS01030	glpF	G	663.025	33.3131	4.3149	WP_000084268.1	glycerol uptake facilitator protein GlpF
K8B90_RS15370	glpA	C	213.009	8.91149	4.57911	WP_000857238.1	anaerobic glycerol-3-phosphate dehydrogenase subunit A
K8B90_RS16910	kgtP	E	650.265	26.5738	4.61295	WP_001350300.1	alpha-ketoglutarate permease
K8B90_RS22915	tnaC	E	41.4174	0.961203	5.42925	WP_001364348.1	tryptophanase leader peptide
K8B90_RS15360	glpQ	C	1863.71	39.5673	5.55773	WP_000779084.1	glycerophosphodiester phosphodiesterase
K8B90_RS15375	glpB	E	225.702	4.04107	5.80354	WP_001209945.1	glycerol-3-phosphate dehydrogenase subunit GlpB
K8B90_RS14640	gatD	G	716.197	7.80491	6.51983	WP_000844191.1	galactitol-1-phosphate 5-dehydrogenase
K8B90_RS15380	glpC	C	428.154	4.35573	6.61907	WP_001000377.1	anaerobic glycerol-3-phosphate dehydrogenase subunit GlpC
K8B90_RS15365	glpT	G	2232.75	17.7394	6.97572	WP_000948732.1	glycerol-3-phosphate transporter
K8B90_RS14650	gatB	G	70.2479	0.44726	7.2952	WP_000823279.1	PTS galactitol transporter subunit IIB
K8B90_RS14645	gatC	G	2231.92	8.40962	8.05203	WP_000478251.1	PTS galactitol transporter subunit IIC
K8B90_RS14660	gatZ	G	1281.22	1.531	9.70882	WP_000853833.1	tagatose-bisphosphate aldolase subunit GatZ
K8B90_RS14665	gatY	G	1070.96	1.06512	9.97368	WP_000289813.1	tagatose-bisphosphate aldolase subunit GatY
K8B90_RS14655	gatA	G	854.052	0.843468	9.98377	WP_000182896.1	PTS galactitol transporter subunit IIA

## Sheet: Table S6
GeneID	Gene name	COG	MG1655 ppGpp	MG1655 WT	log2FC	Access_number	Product
b2870	ygeW	F	0.669651	99.4843	-7.21492	YP_026185.1	putative carbamoyltransferase YgeW
b2872	ygeY	E	3.18268	470.851	-7.20888	NP_417348.1	putative peptidase YgeY
b2979	glcD	C	3.09889	417.138	-7.07263	NP_417453.1	glycolate dehydrogenase%2C putative FAD-linked subunit
b4468	glcE	I	1.7909	214.552	-6.9045	YP_026191.1	glycolate dehydrogenase%2C putative FAD-binding subunit
b1492	gadC	E	3.11393	281.86	-6.5001	NP_416009.1	L-glutamate:4-aminobutyrate antiporter
b2871	ygeX	E	2.71713	233.487	-6.42511	NP_417347.1	2%2C3-diaminopropionate ammonia-lyase
b1493	gadB	E	2.29685	143.911	-5.96938	NP_416010.1	glutamate decarboxylase B
b1518	lsrG	S	0.888872	52.2246	-5.87661	NP_416035.1	(4S)-4-hydroxy-5-phosphonooxypentane-2%2C3-dione isomerase
b1516	lsrB	G	1.84998	101.627	-5.77963	NP_416033.1	Autoinducer-2 ABC transporter periplasmic binding protein
b1515	lsrD	G	1.97623	91.8818	-5.53895	NP_416032.1	Autoinducer-2 ABC transporter membrane subunit LsrD
b4314	fimA	W	208.873	9318.91	-5.47946	NP_418734.1	type 1 fimbriae major subunit
b1514	lsrC	G	2.05341	88.2578	-5.42563	NP_416031.1	Autoinducer-2 ABC transporter membrane subunit LsrC
b2882	xanQ	F	1.24312	47.2772	-5.24911	NP_417358.2	xanthine:H(+) symporter XanQ
b0953	rmf	J	9.12881	340.812	-5.2224	NP_415473.1	ribosome modulation factor
b0334	prpD	R	1.19504	43.6732	-5.19162	NP_414868.1	2-methylcitrate dehydratase
b0333	prpC	C	0.714689	24.817	-5.11787	NP_414867.1	2-methylcitrate synthase
b1517	lsrF	G	2.03508	68.8757	-5.08084	NP_416034.1	3-hydroxy-2%2C4-pentadione 5-phosphate thiolase
b3517	gadA	E	1.42558	47.7277	-5.06521	NP_417974.1	glutamate decarboxylase A
b2879	ssnA	F	4.54678	148.768	-5.03207	NP_417355.4	putative aminohydrolase SsnA
b1513	lsrA	G	4.92805	157.485	-4.99806	NP_416030.1	Autoinducer-2 ABC transporter ATP binding subunit
b1443	ydcV	E	1.19355	37.8378	-4.9865	NP_415960.1	putative ABC transporter membrane subunit YdcV
b4037	malM	G	2.22596	69.314	-4.96065	NP_418461.1	maltose regulon periplasmic protein
b1188	ycgB	S	7.98763	228.113	-4.83583	NP_415706.1	PF04293 family protein YcgB
b3239	yhcO	K	1.59862	44.5943	-4.80196	NP_417706.1	putative barnase inhibitor
b3508	yhiD	S	0.858226	23.2971	-4.76265	NP_417965.1	inner membrane protein YhiD
b4318	fimF	W	0.904666	23.3468	-4.6897	NP_418738.1	type 1 fimbriae minor subunit FimF
b3543	dppB	E	22.1688	561.291	-4.66215	NP_418000.1	dipeptide ABC transporter membrane subunit DppB
b4467	glcF	I	13.045	324.4	-4.6362	YP_026190.1	glycolate dehydrogenase%2C putative iron-sulfur subunit
b3542	dppC	E	22.612	556.692	-4.62172	NP_417999.1	dipeptide ABC transporter membrane subunit DppC
b4035	malK	G	6.22261	147.718	-4.56918	NP_418459.1	maltose ABC transporter ATP binding subunit
b3544	dppA	E	113.9	2697.61	-4.56585	NP_418001.1	dipeptide ABC transporter periplasmic binding protein
b2878	ygfK	E	12.2216	286.26	-4.54982	NP_417354.1	putative oxidoreductase%2C Fe-S subunit
b0600	ybdL	E	15.3823	358.133	-4.54115	NP_415133.1	methionine transaminase
b2880	ygfM	C	4.14899	94.1885	-4.50472	NP_417356.1	putative oxidoreductase
b3709	tnaB	E	92.5837	2080.72	-4.49018	NP_418165.1	tryptophan:H(+) symporter TnaB
b2873	hyuA	E	2.67961	56.503	-4.39823	NP_417349.4	phenylhydantoinase
b2881	xdhD	C	17.1688	350.392	-4.35111	NP_417357.1	fused putative xanthine/hypoxanthine oxidase: molybdopterin-binding subunit and Fe-S binding subunit
b2663	gabP	E	3.8626	75.4322	-4.28754	NP_417149.1	4-aminobutanoate:H(+) symporter
b1441	ydcT	E	4.07959	78.1265	-4.25932	NP_415958.1	putative ABC transporter ATP-binding protein YdcT
b1784	yeaH	S	4.80891	90.401	-4.23256	NP_416298.1	DUF444 domain-containing protein YeaH
b0335	prpE	I	2.78603	52.2373	-4.2288	NP_414869.1	propionyl-CoA synthetase
b1440	ydcS	E	5.89668	110.497	-4.22796	NP_415957.1	putative ABC transporter periplasmic binding protein/polyhydroxybutyrate synthase
b3540	dppF	E	29.4814	550.349	-4.22247	NP_417997.1	dipeptide ABC transporter ATP binding subunit DppF
b4002	zraP	N	1.70604	31.414	-4.20269	NP_418430.2	signaling pathway modulator ZraP
b3541	dppD	E	48.9557	880.002	-4.16796	NP_417998.1	dipeptide ABC transporter ATP binding subunit DppD
b1783	yeaG	T	22.9567	404.662	-4.13973	NP_416297.1	protein kinase YeaG
b3511	hdeD	O	4.15575	68.0229	-4.03284	NP_417968.1	acid-resistance membrane protein
b4032	malG	G	3.14881	51.0138	-4.01801	NP_418456.1	maltose ABC transporter membrane subunit MalG
b2660	lhgD	R	16.0832	258.29	-4.00536	NP_417146.2	L-2-hydroxyglutarate dehydrogenase
b4033	malF	G	4.37559	70.2206	-4.00435	NP_418457.1	maltose ABC transporter membrane subunit MalF
b1444	patD	C	5.86442	91.6466	-3.96602	NP_415961.1	gamma-aminobutyraldehyde dehydrogenase
b4315	fimI	W	19.3943	302.532	-3.96338	NP_418735.2	putative fimbrial protein FimI
b4034	malE	G	12.8724	199.613	-3.95485	NP_418458.1	maltose ABC transporter periplasmic binding protein
b2661	gabD	C	16.0953	245.827	-3.93293	NP_417147.1	succinate-semialdehyde dehydrogenase (NADP(+)) GabD
b1953	yodD	R	3.63636	55.4671	-3.93107	NP_416463.4	stress-induced protein
b2888	uacT	F	1.36221	19.9881	-3.87513	NP_417364.2	urate:H(+) symporter
b1014	putA	C	210.289	3073.09	-3.86925	NP_415534.1	fused DNA-binding transcriptional repressor/proline dehydrogenase/1-pyrroline-5-carboxylate dehydrogenase PutA
b1423	ydcJ	S	7.1028	101.439	-3.83607	NP_415940.1	DUF1338 domain-containing protein YdcJ
b4408	csrB	T	31.9733	441.695	-3.78811
b2789	gudP	E	6.24621	85.3942	-3.77308	NP_417269.1	galactarate/D-glucarate transporter GudP
b3939	metB	E	32.0871	434.4	-3.75896	NP_418374.1	O-succinylhomoserine(thiol)-lyase/O-succinylhomoserine lyase
b2662	gabT	E	22.6031	305.669	-3.75738	NP_417148.1	4-aminobutyrate aminotransferase GabT
b4320	fimH	W	8.94398	120.877	-3.75648	NP_418740.1	type 1 fimbriae D-mannose specific adhesin
b3073	patA	E	12.3072	163.856	-3.73486	NP_417544.5	putrescine aminotransferase
b4317	fimD	W	24.866	328.183	-3.72225	NP_418737.1	type I fimbriae usher protein
b4354	btsT	T	33.8885	441.038	-3.70204	NP_418774.2	pyruvate:H(+) symporter
b4036	lamB	G	15.9956	206.922	-3.69334	NP_418460.1	maltose outer membrane channel/phage lambda receptor protein
b1442	ydcU	E	3.2068	41.3089	-3.68724	NP_415959.1	putative ABC transporter membrane subunit YdcU
b2659	glaH	E	14.2448	181.559	-3.67194	NP_417145.4	glutarate dioxygenase GlaH
b2097	fbaB	G	17.9789	227.85	-3.6637	NP_416600.4	fructose-bisphosphate aldolase class I
b3941	metF	E	32.6988	403.61	-3.62565	NP_418376.1	5%2C10-methylenetetrahydrofolate reductase
b4319	fimG	W	3.02271	37.2508	-3.62336	NP_418739.1	type 1 fimbriae minor subunit FimG
b0260	mmuP	E	9.72719	119.12	-3.61424	NP_414794.4	S-methyl-L-methionine transporter
b0485	glsA	E	2.1701	26.4414	-3.60697	NP_415018.1	glutaminase 1
b2013	tsuA	R	1.65661	19.6895	-3.57112	NP_416517.1	thiosulfate transporter
b0897	ycaC	Q	3.94556	45.4201	-3.52503	NP_415417.1	putative hydrolase YcaC
b3510	hdeA	O	15.8937	182.828	-3.52396	NP_417967.1	periplasmic acid stress chaperone HdeA
b2135	yohC	R	3.37835	38.7508	-3.51983	NP_416639.2	putative inner membrane protein
b1015	putP	E	68.7131	772.248	-3.49041	NP_415535.1	proline:Na(+) symporter
b1519	tam	R	5.23346	57.4223	-3.45577	NP_416036.1	trans-aconitate 2-methyltransferase
b2976	glcB	C	59.885	654.735	-3.45064	NP_417450.1	malate synthase G
b1487	ddpA	E	1.67793	18.0983	-3.43109	NP_416004.1	putative D%2CD-dipeptide ABC transporter periplasmic binding protein
b3555	yiaG	K	3.87052	41.5265	-3.42343	NP_418011.1	putative DNA-binding transcriptional regulator YiaG
b1826	mgrB	T	9.78615	104.483	-3.41638	NP_416340.1	PhoQ kinase inhibitor
b3451	ugpE	G	2.50379	26.4408	-3.40058	NP_417908.1	sn-glycerol 3-phosphate ABC transporter membrane subunit UgpE
b0598	cstA	T	205.498	2157.74	-3.39232	NP_415130.1	pyruvate transporter CstA
b3828	metR	K	29.7071	311.438	-3.39007	NP_418272.1	DNA-binding transcriptional dual regulator MetR
b4316	fimC	W	12.4111	129.546	-3.38377	NP_418736.3	type 1 fimbriae periplasmic chaperone
b4013	metA	E	16.1212	166.557	-3.36899	NP_418437.1	homoserine O-succinyltransferase
b1415	aldA	C	156.128	1602.23	-3.35927	NP_415933.1	aldehyde dehydrogenase A
b3588	aldB	R	21.8774	221.776	-3.34159	NP_418045.4	aldehyde dehydrogenase B
b2977	glcG	R	8.0387	79.7974	-3.31131	NP_417451.1	putative heme-binding protein GlcG
b1732	katE	P	5.36222	53.0575	-3.30665	YP_025308.1	catalase HPII
b1955	yedP	R	5.17976	51.0467	-3.30086	NP_416464.1	putative mannosyl-3-phosphoglycerate phosphatase
b3509	hdeB	O	4.5243	44.5807	-3.30065	NP_417966.4	periplasmic acid stress chaperone HdeB
b1297	puuA	E	23.7158	232.825	-3.29533	NP_415813.4	glutamate-putrescine ligase
b1745	astB	E	7.09979	68.6111	-3.2726	NP_416259.1	N-succinylarginine dihydrolase
b4464	ghxQ	F	9.8602	94.3408	-3.25819	YP_026186.1	guanine/hypoxanthine transporter GhxQ
b1205	ychH	R	69.5486	661.835	-3.25038	NP_415723.1	stress-induced protein
b2788	gudX	M	5.73556	53.7015	-3.22696	NP_417268.1	glucarate dehydratase-related protein
b3012	dkgA	E	3.70938	34.7276	-3.22683	NP_417485.4	methylglyoxal reductase DkgA
b3707	tnaC	E	12.21	112.951	-3.20955	NP_418163.1	tnaAB operon leader peptide
b4015	aceA	C	731.937	6672.04	-3.18834	NP_418439.1	isocitrate lyase
b2672	ygaM	R	7.17471	64.7209	-3.17324	NP_417158.4	DUF883 domain-containing protein YgaM
b4554	yibT	R	6.50883	58.7104	-3.17314	YP_588470.1	protein YibT
b0836	bssR	T	276.178	2467.83	-3.15957	NP_415357.1	regulator of biofilm formation
b1682	sufC	O	4.4947	40.0517	-3.15557	NP_416197.1	Fe-S cluster scaffold complex subunit SufC
b2975	glcA	G	3.67335	32.6887	-3.15362	NP_417449.1	glycolate/lactate:H(+) symporter GlcA
b4016	aceK	T	113.436	994.404	-3.13195	NP_418440.1	isocitrate dehydrogenase kinase/phosphatase
b3494	uspB	T	11.0932	96.5899	-3.1222	NP_417951.1	universal stress protein B
b1512	lsrR	K	16.5155	143.035	-3.11448	NP_416029.1	DNA-binding transcriptional repressor LsrR
b1511	lsrK	T	23.1976	199.17	-3.10195	NP_416028.3	autoinducer-2 kinase
b1022	pgaC	M	4.24898	36.2683	-3.09352	NP_415541.1	poly-N-acetyl-D-glucosamine synthase subunit PgaC
b0581	ybdK	S	4.84807	39.9972	-3.04442	NP_415113.1	putative glutamate--cysteine ligase 2
b2670	alaE	E	10.3131	84.1703	-3.02883	NP_417156.1	L-alanine exporter
b2867	xdhB	C	2.52212	20.479	-3.02144	NP_417343.1	putative xanthine dehydrogenase FAD-binding subunit XdhB
b4242	mgtA	P	22.6555	182.822	-3.01251	NP_418663.1	Mg(2(+)) importing P-type ATPase
b4512	ybdD	S	10.9165	87.8162	-3.00798	YP_588442.1	PF04328 family protein YbdD
b0228	rayT	X	3.22186	25.8721	-3.00543	NP_414763.1	REP-associated tyrosine transposase
b2464	talA	G	9.25471	73.7672	-2.99472	NP_416959.1	transaldolase A
b2302	yfcG	O	2.33115	18.2818	-2.97129	NP_416805.1	disulfide bond oxidoreductase YfcG
b0486	ybaT	E	6.96064	53.9478	-2.95427	NP_415019.1	putative transporter YbaT
b3664	adeQ	R	2.32033	17.8019	-2.93963	NP_418120.2	adenine transporter
b1426	ydcH	S	30.177	231.332	-2.93845	NP_415943.4	DUF465 domain-containing protein YdcH
b1747	astA	E	6.56964	50.3455	-2.93798	NP_416261.1	arginine N-succinyltransferase
b2886	ygfS	R	2.90222	21.801	-2.90917	NP_417362.4	putative electron transport protein YgfS
b2883	guaD	F	4.33193	32.2156	-2.89468	NP_417359.1	guanine deaminase
b3125	garR	I	23.4565	174.262	-2.8932	NP_417594.3	tartronate semialdehyde reductase
b1020	phoH	T	43.0948	318.412	-2.88531	NP_415539.1	ATP-binding protein PhoH
b2795	ppnN	F	105.383	774.981	-2.87853	NP_417275.1	nucleotide 5'-monophosphate nucleosidase
b2809	ygdI	S	2.33513	16.9468	-2.85944	NP_417289.2	DUF903 domain-containing lipoprotein YgdI
b2874	yqeA	E	4.79914	34.2888	-2.83689	NP_417350.1	putative amino acid kinase YqeA
b1746	astD	C	20.9226	149.01	-2.83228	NP_416260.1	aldehyde dehydrogenase
b0789	clsB	I	3.6897	25.9483	-2.81407	NP_415310.1	cardiolipin synthase B
b4068	yjcH	S	8.80936	61.7447	-2.80921	NP_418492.1	DUF485 domain-containing inner membrane protein YjcH
b3124	garK	G	11.307	79.1799	-2.80792	NP_417593.4	glycerate 2-kinase 1
b3049	glgS	K	8.35369	57.7024	-2.78814	NP_417521.1	surface composition regulator
b2787	gudD	M	8.0456	55.4486	-2.78488	NP_417267.1	D-glucarate dehydratase
b2642	yfjW	S	2.43602	16.7193	-2.77892	NP_417129.1	uncharacterized protein YfjW
b1748	astC	E	24.7592	169.671	-2.7767	NP_416262.1	succinylornithine transaminase
b2000	flu	W	10.1354	69.2024	-2.77142	YP_026164.1	self recognizing antigen 43 (Ag43) autotransporter
b3127	garP	E	22.5364	153.06	-2.76377	NP_417596.1	galactarate/D-glucarate transporter GarP
b0841	ybjG	I	4.53421	30.1182	-2.73171	NP_415362.1	undecaprenyl pyrophosphate phosphatase
b1609	rstB	T	5.31064	35.2562	-2.73092	NP_416126.1	sensory histidine kinase RstB
b2887	ygfT	C	7.49858	49.7611	-2.73033	NP_417363.2	putative oxidoreductase YgfT
b1190	dadX	M	163.947	1086.88	-2.72889	NP_415708.1	alanine racemase 2
b2465	tktB	G	20.3273	134.487	-2.72597	NP_416960.1	transketolase 2
b1004	wrbA	R	50.4023	331.236	-2.7163	NP_415524.1	NAD(P)H:quinone oxidoreductase
b2764	cysJ	P	6.90926	45.3098	-2.71322	NP_417244.1	sulfite reductase%2C flavoprotein subunit
b1498	ydeN	P	3.48563	22.7989	-2.70947	NP_416015.2	putative sulfatase YdeN
b3829	metE	E	26.0739	169.744	-2.70268	NP_418273.1	cobalamin-independent homocysteine transmethylase
b3453	ugpB	G	9.09722	59.0793	-2.69916	NP_417910.1	sn-glycerol 3-phosphate ABC transporter periplasmic binding protein
b2903	gcvP	E	302.287	1952.13	-2.69106	NP_417379.1	glycine decarboxylase
b1608	rstA	K	3.64674	23.5212	-2.68928	NP_416125.2	DNA-binding transcriptional regulator RstA
b4230	ytfT	G	4.72147	29.7754	-2.65681	NP_418651.3	galactofuranose ABC transporter putative membrane subunit YtfT
b1227	narI	C	7.53659	47.4433	-2.65422	NP_415745.1	nitrate reductase A subunit gamma
b4736	yliM	S	2.97513	18.7103	-2.65281	YP_009518760.1	protein YliM
b1298	puuD	E	10.4086	65.2113	-2.64735	NP_415814.4	gamma-glutamyl-gamma-aminobutyrate hydrolase
b2902	ygfF	I	3.09939	19.267	-2.63608	NP_417378.1	putative oxidoreductase YgfF
b1882	cheY	T	8.47418	52.3946	-2.62827	NP_416396.1	chemotaxis protein CheY
b0330	prpR	K	3.81682	23.4607	-2.6198	NP_414864.1	DNA-binding transcriptional dual regulator PrpR
b0977	hyaF	C	7.72268	47.3629	-2.61658	NP_415496.1	protein HyaF
b4441	glmY	S	37.8998	231.514	-2.61084
b1883	cheB	N	13.6305	83.0754	-2.60758	NP_416397.1	protein-glutamate methylesterase/protein glutamine deamidase
b1024	pgaA	M	20.7838	126.666	-2.6075	NP_415543.1	partially deacetylated poly-beta-1%2C6-N-acetyl-D-glucosamine export outer membrane porin
b4045	yjbJ	S	9.33022	56.7145	-2.60373	NP_418469.1	putative stress response protein YjbJ
b1003	yccJ	R	4.85187	29.4736	-2.60281	NP_415523.1	PF13993 family protein YccJ
b1341	dgcM	T	6.00924	36.4972	-2.60253	NP_415857.2	diguanylate cyclase DgcM
b3126	garL	G	20.2689	122.953	-2.60077	NP_417595.1	alpha-dehydro-beta-deoxy-D-glucarate aldolase
b1276	acnA	C	105.647	638.932	-2.59641	NP_415792.1	aconitate hydratase 1
b4067	actP	R	46.1106	274.375	-2.57298	NP_418491.1	acetate/glycolate:cation symporter
b3173	yhbX	R	5.37197	31.943	-2.57198	NP_417641.4	putative hydrolase YhbX
b2130	yehY	E	3.78442	22.4306	-2.56732	NP_416634.1	glycine betaine ABC transporter membrane subunit YehY
b4382	deoA	F	68.1363	402.309	-2.56181	NP_418799.1	thymidine phosphorylase
b1744	astE	E	4.70942	27.1538	-2.52753	NP_416258.1	succinylglutamate desuccinylase
b3430	glgC	G	86.9935	500.895	-2.52553	NP_417888.1	glucose-1-phosphate adenylyltransferase
b0837	yliI	G	9.07376	52.2277	-2.52504	NP_415358.1	aldose sugar dehydrogenase YliI
b1678	ldtE	S	17.9713	103.294	-2.52299	NP_416193.1	L%2CD-transpeptidase LdtE
b3429	glgA	G	87.1982	496.478	-2.50936	NP_417887.1	glycogen synthase
b1384	feaR	K	14.5211	82.6523	-2.5089	NP_415902.1	DNA-binding transcriptional activator FeaR
b1897	otsB	G	9.05821	51.3524	-2.50313	NP_416411.1	trehalose-6-phosphate phosphatase
b4460	araH	G	6.94628	39.2866	-2.49972	YP_026162.2	arabinose ABC transporter membrane subunit
b1023	pgaB	G	7.48539	42.2782	-2.49777	NP_415542.1	poly-beta-1%2C6-N-acetyl-D-glucosamine N-deacetylase and beta-1%2C6 glycoside hydrolase
b2866	xdhA	C	16.0734	90.1674	-2.48793	NP_417342.1	putative xanthine dehydrogenase molybdenum-binding subunit XdhA
b4423	ldrC	V	3.11229	17.4374	-2.48614	YP_025299.1	small toxic polypeptide LdrC
b0329	yahO	R	9.16411	51.1466	-2.48057	NP_414863.1	DUF1471 domain-containing protein YahO
b4432	ryeA	S	16.4451	91.067	-2.46927
b0379	yaiY	R	5.71059	31.6159	-2.46894	NP_414913.1	DUF2755 domain-containing inner membrane protein YaiY
b1406	pdxI	H	10.0234	55.4762	-2.4685	NP_415924.1	pyridoxal reductase
b1296	puuP	E	8.84235	48.7883	-2.46403	NP_415812.4	putrescine:H(+) symporter PuuP
b1799	dmlR	K	23.886	131.71	-2.46313	NP_416313.4	DNA-binding transcriptional regulator DmlR
b2308	hisQ	E	15.2525	83.788	-2.4577	NP_416811.1	lysine/arginine/ornithine ABC transporter/histidine ABC transporter%2C membrane subunit HisQ
b0975	hyaD	C	14.4906	79.5953	-2.45757	NP_415494.1	putative hydrogenase 1 maturation protease HyaD
b0974	hyaC	C	15.9302	87.3212	-2.45457	NP_415493.1	hydrogenase 1 cytochrome b subunit
b2666	yqaE	S	5.8066	31.8272	-2.4545	NP_417152.1	Pmp3 family protein YqaE
b0199	metN	P	34.4631	187.901	-2.44685	NP_414741.1	L-methionine/D-methionine ABC transporter ATP binding subunit
b2911	ssrS	T	14222.7	77265.8	-2.44163
b0599	hcxA	C	28.6038	154.626	-2.4345	NP_415132.1	hydroxycarboxylate dehydrogenase A
b1896	otsA	G	16.9906	91.3458	-2.4266	NP_416410.1	trehalose-6-phosphate synthase
b3428	glgP	G	122.186	651.724	-2.41518	NP_417886.1	glycogen phosphorylase
b0792	ybhR	R	10.4995	55.968	-2.41429	NP_415313.1	ABC exporter membrane subunit YbhR
b3571	malS	G	4.88559	26.0008	-2.41195	NP_418028.1	alpha-amylase
b4187	aidB	K	13.2655	70.506	-2.41006	NP_418608.6	putative acyl-CoA dehydrogenase AidB
b1433	ydcO	R	4.84145	25.6435	-2.40508	NP_415950.4	putative transport protein YdcO
b3474	yhhT	R	3.39868	17.9218	-2.39867	NP_417931.4	putative transporter YhhT
b3708	tnaA	E	1463.52	7708.08	-2.39693	NP_418164.4	tryptophanase
b3830	ysgA	S	13.6534	70.7886	-2.37425	YP_026268.1	putative dienelactone hydrolase
b1836	yebV	S	8.62737	44.7006	-2.3733	NP_416350.4	DUF1480 domain-containing protein YebV
b2535	csiE	K	26.3373	136.353	-2.37216	NP_417030.2	stationary phase-inducible protein CsiE
b1189	dadA	E	358.609	1835.18	-2.35544	NP_415707.1	D-amino acid dehydrogenase
b0871	poxB	E	18.6528	95.1878	-2.35139	NP_415392.1	pyruvate oxidase
b2424	cysU	O	3.39339	17.3025	-2.35018	NP_416919.1	sulfate/thiosulfate ABC transporter inner membrane subunit CysU
b0729	sucD	C	141.762	712.807	-2.33004	NP_415257.1	succinyl-CoA synthetase subunit alpha
b2093	gatB	G	271.136	1362.51	-2.32918	NP_416596.1	galactitol-specific PTS enzyme IIB component
b2266	elaB	S	18.8132	94.4453	-2.32773	NP_416769.1	tail-anchored inner membrane protein ElaB
b2094	gatA	G	494.02	2479.43	-2.32737	NP_416597.1	galactitol-specific PTS enzyme IIA component
b3485	yhhJ	U	17.533	87.4598	-2.31855	NP_417942.6	ABC transporter family protein YhhJ
b3751	rbsB	G	195.917	975.77	-2.3163	NP_418207.1	ribose ABC transporter periplasmic binding protein
b1449	curA	Q	12.4937	61.8155	-2.30676	NP_415966.6	NADPH-dependent curcumin/dihydrocurcumin reductase
b2425	cysP	P	4.0295	19.8981	-2.30396	NP_416920.1	thiosulfate/sulfate ABC transporter periplasmic binding protein CysP
b0979	appB	C	11.6242	57.2026	-2.29895	NP_415498.1	cytochrome bd-II subunit 2
b3927	glpF	G	589.089	2894.88	-2.29695	NP_418362.1	glycerol facilitator
b2220	atoC	T	14.4368	70.8406	-2.29483	NP_416724.1	DNA-binding transcriptional activator/ornithine decarboxylase inhibitor AtoC
b4149	blc	M	5.64847	27.689	-2.29338	NP_418573.1	outer membrane lipoprotein Blc
b3926	glpK	C	944.206	4598.53	-2.284	NP_418361.1	glycerol kinase
b1973	zinT	P	4.00125	19.4371	-2.28029	NP_416482.1	metal-binding protein ZinT
b3447	ggt	E	5.98213	29.0405	-2.27933	NP_417904.1	glutathione hydrolase proenzyme
b1197	treA	G	4.23065	20.4453	-2.27282	NP_415715.1	periplasmic trehalase
b1815	pdeD	T	4.74857	22.8663	-2.26766	NP_416329.4	putative c-di-GMP phosphodiesterase PdeD
b3008	metC	E	25.1645	120.268	-2.25678	NP_417481.1	cystathionine beta-lyase/L-cysteine desulfhydrase/alanine racemase
b2423	cysW	P	4.26267	20.3492	-2.25514	YP_026168.2	sulfate/thiosulfate ABC transporter inner membrane subunit CysW
b1668	ydhS	S	11.6032	55.2967	-2.25266	NP_416183.1	FAD/NAD(P) binding domain-containing protein YdhS
b2904	gcvH	E	54.5084	259.716	-2.25239	NP_417380.1	glycine cleavage system H protein
b2341	fadJ	I	150.087	710.624	-2.24329	NP_416843.1	3-hydroxyacyl-CoA dehydrogenase FadJ
b0973	hyaB	C	44.655	210.771	-2.23878	NP_415492.1	hydrogenase 1 large subunit
b0328	yahN	E	21.5975	101.839	-2.23736	NP_414862.1	putative amino acid exporter YahN
b1900	araG	G	8.43815	39.6083	-2.2308	NP_416413.1	arabinose ABC transporter ATP binding subunit
b0384	psiF	R	4.13478	19.2709	-2.22054	NP_414918.4	phosphate starvation-inducible protein PsiF
b3515	gadW	K	9.0736	41.7501	-2.20203	NP_417972.1	DNA-binding transcriptional dual regulator GadW
b1683	sufB	O	12.2881	56.2099	-2.19357	NP_416198.2	Fe-S cluster scaffold complex subunit SufB
b4768	ybgV	S	20.6002	93.8814	-2.18818	YP_010051177.1	protein YbgV
b2905	gcvT	E	216.719	986.398	-2.18634	NP_417381.1	aminomethyltransferase
b1885	tap	N	67.9357	308.742	-2.18416	NP_416399.1	methyl-accepting chemotaxis protein Tap
b1478	adhP	G	14.3054	64.7882	-2.17918	NP_415995.4	ethanol dehydrogenase/alcohol dehydrogenase
b1725	yniA	G	106.775	477.43	-2.16072	NP_416239.1	putative kinase YniA
b3750	rbsC	G	128.36	573.73	-2.16018	NP_418206.1	ribose ABC transporter membrane subunit
b1680	sufS	E	11.4967	51.3301	-2.15859	NP_416195.1	L-cysteine desulfurase
b0346	mhpR	K	29.2402	130.324	-2.15607	NP_414880.2	DNA-binding transcriptional activator MhpR
b1611	fumC	C	120.266	534.203	-2.15116	NP_416128.1	fumarase C
b4269	ahr	I	9.13439	40.5725	-2.15112	NP_418690.4	NADPH-dependent aldehyde reductase Ahr
b4109	rdcA	T	21.7162	96.3762	-2.1499	NP_418533.1	regulator of diguanylate cyclase RdcA
b1285	pdeR	T	5.28818	23.4407	-2.14818	NP_415801.1	cyclic di-GMP phosphodiesterase PdeR
b2664	glaR	T	7.98711	35.2212	-2.1407	NP_417150.4	DNA-binding transcriptional repressor GlaR
b2665	kbp	S	17.6853	77.9795	-2.14055	NP_417151.1	K(+) binding protein
b4014	aceB	C	863.02	3791.97	-2.13548	NP_418438.1	malate synthase A
b0972	hyaA	C	37.6095	164.659	-2.13031	NP_415491.1	hydrogenase 1 small subunit
b2310	argT	E	60.1278	262.178	-2.12444	NP_416813.1	lysine/arginine/ornithine ABC transporter periplasmic binding protein
b0978	appC	C	20.5383	89.0786	-2.11676	NP_415497.1	cytochrome bd-II subunit 1
b4381	deoC	F	53.9873	234.07	-2.11625	NP_418798.1	deoxyribose-phosphate aldolase
b3845	fadA	I	113.509	489.399	-2.10821	YP_026272.1	3-ketoacyl-CoA thiolase
b1226	narJ	C	5.45323	23.2899	-2.09452	NP_415744.1	nitrate reductase 1 molybdenum cofactor assembly chaperone
b1480	sra	J	15.8201	66.7724	-2.0775	NP_415997.1	ribosome-associated protein Sra
b3128	garD	G	61.6635	259.762	-2.0747	NP_417597.1	GarD
b1884	cheR	N	18.5857	78.2016	-2.07301	NP_416398.1	chemotaxis protein methyltransferase
b1025	dgcT	T	5.71159	23.9869	-2.07028	NP_415544.1	putative diguanylate cyclase DgcT
b0999	cbpM	O	8.24509	34.6146	-2.06978	NP_415519.1	chaperone modulator CbpM
b0483	ybaQ	R	4.14534	17.3432	-2.06481	NP_415016.4	DNA-binding transcriptional regulator YbaQ
b1901	araF	G	14.0433	58.655	-2.06237	NP_416414.1	arabinose ABC transporter periplasmic binding protein
b2243	glpC	C	465.468	1935.04	-2.05561	NP_416746.1	anaerobic glycerol-3-phosphate dehydrogenase subunit C
b0865	ybjP	S	17.0576	70.5267	-2.04776	NP_415386.1	DUF3828 domain-containing lipoprotein YbjP
b4345	mcrC	V	4.68447	19.1932	-2.03464	NP_418765.1	Type IV methyl-directed restriction enzyme EcoKMcrBC subunit
b4231	yjfF	G	9.84122	39.9755	-2.02221	NP_418652.2	galactofuranose ABC transporter putative membrane subunit YjtF
b4518	ymdF	R	4.16517	16.8564	-2.01685	NP_415525.2	stress-induced bacterial acidophilic repeat motifs-containing protein YmdF
b4069	acs	I	329.718	1323.21	-2.00474	NP_418493.1	acetyl-CoA synthetase (AMP-forming)
b2736	ygbJ	I	3.94092	15.8106	-2.00429	NP_417216.1	putative L-threonate dehydrogenase
b0546	ybcM	K	5.81371	23.2983	-2.0027	NP_415078.1	putative DNA-binding transcriptional regulator
b4702	mgtL	P	7.84535	31.4295	-2.00221	YP_003933616.1	leader peptide MgtL
b0808	ybiO	M	4.08984	16.3398	-1.99828	NP_415329.4	moderate conductance mechanosensitive channel YbiO
b0728	sucC	C	435.401	1725.24	-1.98638	NP_415256.1	succinyl-CoA synthetase subunit beta
b4763	sroC	T	8.75912	34.6829	-1.98537
b0720	gltA	C	552.271	2185.94	-1.98481	NP_415248.1	citrate synthase
b4609	ryfD	S	56.6089	221.425	-1.96772
b1881	cheZ	N	37.0064	143.998	-1.96021	NP_416395.1	chemotaxis protein CheZ
b1681	sufD	O	9.74533	37.9182	-1.96011	NP_416196.1	Fe-S cluster scaffold complex subunit SufD
b1684	sufA	S	5.30336	20.5426	-1.95364	NP_416199.1	iron-sulfur cluster insertion protein SufA
b2763	cysI	P	6.89835	26.6804	-1.95146	NP_417243.1	sulfite reductase%2C hemoprotein subunit
b0062	araA	G	7.73376	29.911	-1.95143	NP_414604.1	L-arabinose isomerase
b4356	lgoT	E	15.9727	61.2056	-1.93805	NP_418776.1	galactonate:H(+) symporter
b0877	ybjX	S	14.3871	55.1295	-1.93805	NP_415398.1	DUF535 domain-containing protein YbjX
b2342	fadI	I	109.339	418.942	-1.93794	NP_416844.1	3-ketoacyl-CoA thiolase FadI
b3486	rbbA	Q	108.575	413.097	-1.92779	YP_026225.1	ribosome-associated ATPase
b2838	lysA	E	16.0487	60.7588	-1.92064	NP_417315.1	diaminopimelate decarboxylase
b3417	malP	G	32.2741	121.948	-1.91781	YP_026218.1	maltodextrin phosphorylase
b3710	mdtL	E	14.054	53.0484	-1.91633	NP_418166.1	efflux pump MdtL
b1920	tcyJ	E	39.6143	149.257	-1.9137	NP_416430.1	cystine ABC transporter periplasmic binding protein
b1739	osmE	V	42.008	158.144	-1.91251	NP_416253.1	osmotically-inducible lipoprotein OsmE
b1976	mtfA	T	87.9161	329.916	-1.9079	NP_416484.2	Mlc titration factor
b1194	ycgR	N	14.2163	53.1605	-1.90281	NP_415712.1	flagellar brake protein YcgR
b0284	paoC	C	4.97219	18.5146	-1.89671	NP_414818.1	aldehyde dehydrogenase: molybdenum cofactor-binding subunit
b4061	pdeC	T	6.39048	23.7414	-1.89341	NP_418485.1	c-di-GMP phosphodiesterase PdeC
b2095	gatZ	G	1426.38	5291.73	-1.89138	NP_416598.1	putative tagatose-1%2C6-bisphosphate aldolase 2 chaperone
b3661	nlpA	P	5.16307	19.1522	-1.89121	NP_418117.1	lipoprotein-28
b4208	cycA	E	289.047	1069.4	-1.88743	NP_418629.1	D-serine/alanine/glycine/:H(+)symporter
b4485	ytfR	G	19.0725	70.421	-1.88451	YP_026286.1	galactofuranose ABC transporter putative ATP binding subunit
b0966	hspQ	O	77.5254	285.492	-1.88071	NP_415486.4	heat shock protein HspQ
b1468	narZ	C	6.99486	25.6905	-1.87687	NP_415985.1	nitrate reductase Z subunit alpha
b0794	ybhF	R	34.5796	126.662	-1.873	NP_415315.4	ABC exporter ATP binding subunit YbhF
b1534	ydeE	E	5.29131	19.3456	-1.87031	NP_416051.1	dipeptide exporter
b2021	hisC	E	7.9314	28.88	-1.86442	NP_416525.1	histidinol-phosphate aminotransferase
b0064	araC	K	52.6755	190.868	-1.85737	NP_414606.1	DNA-binding transcriptional dual regulator AraC
b3113	tdcF	E	41.9834	150.901	-1.84572	NP_417583.4	putative enamine/imine deaminase
b3942	katG	P	112.132	401.629	-1.84067	NP_418377.1	catalase/hydroperoxidase HPI
b1924	fliD	N	31.0266	110.914	-1.83786	NP_416434.1	flagellar filament capping protein
b3336	bfr	P	27.8793	99.5944	-1.83687	NP_417795.1	bacterioferritin
b1921	fliZ	N	15.005	53.1579	-1.82484	NP_416431.2	DNA-binding transcriptional regulator FliZ
b1421	trg	N	54.4034	192.661	-1.8243	NP_415938.1	methyl-accepting chemotaxis protein Trg
b2869	ygeV	K	106.028	374.31	-1.81979	NP_417345.1	putative sigma(54)-dependent transcriptional regulator YgeV
b0793	ybhS	R	22.9534	81.0229	-1.81962	NP_415314.1	ABC exporter membrane subunit YbhS
b1002	agp	G	235.48	830.404	-1.81821	NP_415522.1	glucose-1-phosphatase
b4057	yjbR	S	17.1981	60.1964	-1.80742	NP_418481.1	PF04237 family protein YjbR
b0643	ybeL	R	99.1171	346.74	-1.80665	NP_415176.1	DUF1451 domain-containing protein YbeL
b1886	tar	N	156.183	541.462	-1.79362	NP_416400.1	methyl-accepting chemotaxis protein Tar
b4110	rdcB	T	39.5604	136.761	-1.78953	NP_418534.4	regulator of diguanylate cyclase RdcB
b3431	glgX	G	139.062	480.373	-1.78843	NP_417889.1	limit dextrin alpha-1%2C6-glucohydrolase
b2537	hcaR	K	32.723	112.411	-1.78041	NP_417032.1	DNA-binding transcriptional dual regulator HcaR
b2761	cas3	V	34.5078	118.292	-1.77736	NP_417241.1	CRISPR-associated endonuclease/helicase Cas3
b0435	bolA	T	101.852	348.936	-1.77649	NP_414969.4	DNA-binding transcriptional dual regulator BolA
b3622	waaL	M	6.78038	23.1302	-1.77034	NP_418079.1	O-antigen ligase
b3995	rsd	K	41.6642	142.126	-1.77028	NP_418423.1	regulator of sigma D
b1427	rimL	J	23.6161	80.4269	-1.76791	NP_415944.1	ribosomal-protein-L12-serine N-acetyltransferase
b2304	yfcH	R	75.3211	255.551	-1.76248	NP_416807.1	epimerase family protein YfcH
b2242	glpB	E	788.567	2673.94	-1.76166	NP_416745.1	anaerobic glycerol-3-phosphate dehydrogenase subunit B
b3416	malQ	G	51.101	173.008	-1.75942	NP_417875.1	4-alpha-glucanotransferase
b0880	cspD	K	253.886	857.772	-1.75641	NP_415401.1	DNA replication inhibitor CspD
b3087	ygjR	R	97.7646	330.186	-1.75589	NP_417558.2	putative oxidoreductase YgjR
b2309	hisJ	E	30.7268	103.245	-1.74849	NP_416812.1	histidine ABC transporter periplasmic binding protein
b1735	chbR	K	6.42751	21.4143	-1.73624	NP_416249.1	ChbR
b4051	qorA	C	34.569	114.954	-1.7335	NP_418475.1	putative quinone oxidoreductase 1
b1702	ppsA	G	336.249	1117.28	-1.73239	NP_416217.1	phosphoenolpyruvate synthetase
b4352	yjiA	P	28.147	93.4465	-1.73116	NP_418772.4	P-loop guanosine triphosphatase YjiA
b4357	lgoR	E	19.802	65.4232	-1.72416	YP_026290.1	putative DNA-binding transcriptional regulator LgoR
b3284	smg	S	44.3782	146.124	-1.71927	NP_417743.1	DUF494 domain-containing protein Smg
b1982	amn	F	35.4853	116.594	-1.7162	NP_416489.1	AMP nucleosidase
b4447	sibD	T	17.1747	56.2542	-1.71167
b1967	hchA	R	27.586	89.6165	-1.69983	NP_416476.1	protein/nucleic acid deglycase 1
b0679	nagE	G	132.923	427.226	-1.68441	NP_415205.1	N-acetylglucosamine-specific PTS enzyme IIABC component
b1479	maeA	C	82.6486	265.179	-1.6819	NP_415996.2	malate dehydrogenase (oxaloacetate-decarboxylating)
b0753	ybgS	S	4.62382	14.8162	-1.68002	NP_415274.1	PF13985 family protein YbgS
b0968	yccX	C	4.79978	15.366	-1.6787	NP_415488.1	acylphosphatase
b1795	yeaQ	S	4.99216	15.9645	-1.67714	NP_416309.1	PF04226 family protein YeaQ
b1070	flgN	N	12.7904	40.6123	-1.66685	NP_415588.1	flagellar biosynthesis protein FlgN
b0795	ybhG	M	46.1717	146.158	-1.66244	NP_415316.1	HlyD_D23 family protein YbhG
b3925	glpX	G	179.281	564.43	-1.65458	NP_418360.1	fructose-1%2C6-bisphosphatase 2
b2180	yejF	R	14.0142	44.0752	-1.65308	NP_416685.1	putative oligopeptide ABC transporter ATP binding subunit YejF
b2307	hisM	E	13.6416	42.7695	-1.64856	NP_416810.1	lysine/arginine/ornithine ABC transporter/histidine ABC transporter%2C membrane subunit HisM
b3081	fadH	C	145.787	456.454	-1.6466	NP_417552.1	2%2C4-dienoyl-CoA reductase
b2964	nupG	F	99.9853	310.865	-1.6365	NP_417439.4	nucleoside:H(+) symporter NupG
b1283	osmB	V	14.6809	45.4692	-1.63095	NP_415799.1	osmotically-inducible lipoprotein OsmB
b2276	nuoN	C	154.168	476.384	-1.62763	NP_416779.2	NADH:quinone oxidoreductase subunit N
b2127	mlrA	K	4.56697	14.0951	-1.62589	NP_416631.1	DNA-binding transcriptional activator MlrA
b0067	thiP	H	8.03554	24.6501	-1.61713	NP_414609.1	thiamine ABC transporter membrane subunit
b2148	mglC	G	76.6515	234.822	-1.61518	NP_416653.1	D-galactose/methyl-galactoside ABC transporter membrane subunit
b3450	ugpC	G	13.7258	41.9954	-1.61334	NP_417907.2	sn-glycerol 3-phosphate ABC transporter ATP binding subunit
b0812	dps	L	114.394	348.407	-1.60676	NP_415333.1	DNA protection during starvation protein
b2790	yqcA	C	21.7794	66.219	-1.60428	NP_417270.1	putative flavodoxin YqcA
b0708	phr	L	16.4003	49.7355	-1.60056	NP_415236.1	deoxyribodipyrimidine photolyase
b0976	hyaE	C	5.8884	17.8486	-1.59986	NP_415495.1	putative HyaA chaperone
b2076	mdtC	Q	7.66436	23.2294	-1.59971	NP_416580.1	multidrug efflux pump RND permease subunit MdtC
b0727	sucB	C	661.137	1996.91	-1.59475	NP_415255.1	dihydrolipoyltranssuccinylase
b0832	gsiD	E	9.57084	28.8441	-1.59156	NP_415353.1	glutathione ABC transporter membrane subunit GsiD
b3506	slp	M	14.0118	42.2072	-1.59084	NP_417963.4	starvation lipoprotein
b0271	yagH	G	6.841	20.5495	-1.58683	NP_414805.1	putative xylosidase/arabinosidase
b3892	fdoI	C	166.837	500.947	-1.58622	NP_418328.1	formate dehydrogenase O subunit gamma
b3072	aer	N	86.3131	258.169	-1.58066	NP_417543.1	aerotaxis receptor
b2178	yejB	R	12.4597	37.1953	-1.57785	NP_416683.1	putative oligopeptide ABC transporter membrane subunit YejB
b3674	yidF	R	8.98717	26.8064	-1.57664	NP_418130.1	uncharacterized protein YidF
b4437	sibB	S	6.1188	18.2393	-1.57573
b0882	clpA	O	920.536	2740.65	-1.57397	NP_415403.1	ATP-dependent Clp protease ATP-binding subunit ClpA
b1078	flgG	N	57.8027	172.044	-1.57357	NP_415596.1	flagellar basal-body rod protein FlgG
b2279	nuoK	C	14.9532	44.4532	-1.57183	NP_416782.1	NADH:quinone oxidoreductase subunit K
b3514	mdtF	Q	21.1424	62.7425	-1.56931	NP_417971.1	multidrug efflux pump RND permease MdtF
b2751	cysN	P	9.66982	28.54	-1.56142	NP_417231.1	sulfate adenylyltransferase subunit 1
b0925	ldtD	S	57.046	167.89	-1.55732	NP_415445.1	L%2CD-transpeptidase LdtD
b2067	dgcE	T	44.7012	131.536	-1.55707	NP_416571.1	putative diguanylate cyclase DgcE
b2019	hisG	E	16.8027	49.2557	-1.55159	NP_416523.1	ATP phosphoribosyltransferase
b1245	oppC	E	82.0783	239.911	-1.54743	NP_415761.1	murein tripeptide ABC transporter/oligopeptide ABC transporter inner membrane subunit OppC
b4279	nanX	I	5.40978	15.8049	-1.54673	NP_418699.4	sialic acid transporter NanX
b2219	atoS	C	27.7409	80.7109	-1.54075	NP_416723.1	sensor histidine kinase AtoS
b2133	dld	C	85.6265	249.009	-1.54007	NP_416637.1	quinone-dependent D-lactate dehydrogenase
b2936	loiP	O	55.7578	161.881	-1.53769	NP_417411.2	metalloprotease LoiP
b0071	leuD	E	9.93676	28.7794	-1.53419	NP_414613.1	3-isopropylmalate dehydratase subunit LeuD
b1737	chbC	G	5.83568	16.8323	-1.52826	NP_416251.1	N%2CN'-diacetylchitobiose-specific PTS enzyme IIC component
b2280	nuoJ	C	68.1717	194.74	-1.51431	NP_416783.1	NADH:quinone oxidoreductase subunit J
b4547	ypfN	R	22.4987	64.186	-1.51241	YP_588465.1	PF13980 family protein YpfN
b1247	oppF	E	125.526	357.881	-1.5115	NP_415763.1	murein tripeptide ABC transporter/oligopeptide ABC transporter ATP binding subunit OppF
b1333	uspE	T	271.864	774.103	-1.50964	NP_415849.1	universal stress protein E
b1612	fumA	C	483.777	1375.39	-1.50743	NP_416129.1	fumarase A
b2154	yeiG	R	68.9828	195.87	-1.50559	NP_416659.1	S-formylglutathione hydrolase/S-lactoylglutathione hydrolase
b0454	ybaZ	L	8.98349	25.4788	-1.50395	NP_414988.1	DNA base-flipping protein
b3418	malT	G	404.097	1144.63	-1.50211	NP_417877.1	DNA-binding transcriptional activator MalT
b1805	fadD	I	240.69	679.287	-1.49684	NP_416319.1	long-chain-fatty-acid--CoA ligase
b2282	nuoH	C	123.305	347.529	-1.4949	NP_416785.1	NADH:quinone oxidoreductase subunit H
b3513	mdtE	M	5.36369	15.0972	-1.49298	NP_417970.1	multidrug efflux pump membrane fusion protein MdtE
b1225	narH	C	11.5499	32.4866	-1.49197	NP_415743.1	nitrate reductase A subunit beta
b1926	fliT	N	8.37305	23.5426	-1.49145	NP_416436.1	flagellar biosynthesis protein FliT
b2370	evgS	E	25.054	70.3522	-1.48955	NP_416871.1	sensor histidine kinase EvgS
b1246	oppD	E	92.4693	258.848	-1.48506	YP_025300.1	murein tripeptide ABC transporter/oligopeptide ABC transporter ATP binding subunit OppD
b0221	fadE	I	390.44	1092.78	-1.48483	NP_414756.2	acyl-CoA dehydrogenase
b0250	ykfB	S	14.1719	39.647	-1.48418	NP_414784.1	protein YkfB
b1742	ves	S	14.5374	40.6399	-1.48312	NP_416256.2	HutD family protein Ves
b4350	hsdR	V	233.891	648.233	-1.47068	NP_418770.2	type I restriction enzyme EcoKI endonuclease subunit
b4384	deoD	F	172.776	478.773	-1.47044	NP_418801.1	purine nucleoside phosphorylase
b3024	ygiW	S	29.9516	82.8976	-1.4687	NP_417496.1	BOF family protein YgiW
b1925	fliS	N	12.6054	34.8505	-1.46714	NP_416435.1	flagellar biosynthesis protein FliS
b2091	gatD	E	327.653	904.184	-1.46445	NP_416594.1	galactitol-1-phosphate 5-dehydrogenase
b3940	metL	E	248.388	684.69	-1.46285	NP_418375.1	fused aspartate kinase/homoserine dehydrogenase 2
b0830	gsiB	R	20.2935	55.9193	-1.46232	NP_415351.1	glutathione ABC transporter periplasmic binding protein
b3548	yhjY	R	5.73042	15.7769	-1.4611	NP_418004.4	putative outer membrane protein YhjY
b1880	flhB	N	17.0089	46.6662	-1.45609	NP_416394.1	flagellar biosynthesis protein FlhB
b3432	glgB	G	148.319	404.745	-1.44831	NP_417890.1	1%2C4-alpha-glucan branching enzyme
b4304	sgcC	G	10.4598	28.5393	-1.44809	NP_418724.1	putative PTS enzyme IIC component SgcC
b3207	yrbL	R	90.6354	243.485	-1.42569	NP_417674.1	protein kinase-like domain-containing protein YrbL
b2420	yfeS	S	10.2626	27.4767	-1.42081	NP_416915.1	PF05406 family protein YfeS
b0455	ffs	S	42.6628	114.219	-1.42075
b1422	ydcI	K	139.979	374.58	-1.42006	NP_415939.2	DNA-binding transcriptional dual regulator YdcI
b4376	osmY	R	69.9969	186.761	-1.41583	NP_418793.1	periplasmic chaperone OsmY
b2179	yejE	R	9.43665	25.1582	-1.41468	NP_416684.1	putative oligopeptide ABC transporter membrane subunit YejE
b1533	eamA	E	14.3571	38.2339	-1.41309	NP_416050.4	cysteine/O-acetylserine exporter EamA
b2306	hisP	E	16.3748	43.4327	-1.4073	NP_416809.1	lysine/arginine/ornithine ABC transporter/histidine ABC transporter%2C ATP binding subunit
b2278	nuoL	C	211.582	560.654	-1.40589	NP_416781.1	NADH:quinone oxidoreductase subunit L
b3831	udp	F	186.344	492.477	-1.40209	NP_418275.1	uridine phosphorylase
b4219	msrA	O	31.3289	82.6775	-1.4	NP_418640.1	methionine sulfoxide reductase A
b2075	mdtB	Q	20.1343	52.8961	-1.39351	NP_416579.1	multidrug efflux pump RND permease subunit MdtB
b0428	cyoE	H	748.48	1966.2	-1.39338	NP_414962.1	heme O synthase
b1765	ydjA	C	101.99	267.178	-1.38938	NP_416279.1	putative oxidoreductase YdjA
b0828	iaaA	E	8.21964	21.457	-1.3843	NP_415349.1	isoaspartyl dipeptidase proenzyme
b0751	pnuC	H	18.0189	46.9045	-1.38022	NP_415272.1	nicotinamide riboside transporter
b0726	sucA	C	1159.99	3011.02	-1.37614	NP_415254.1	subunit of E1(0) component of 2-oxoglutarate dehydrogenase
b0831	gsiC	E	11.4595	29.6639	-1.37217	NP_415352.1	glutathione ABC transporter membrane subunit GsiC
b2414	cysK	E	85.446	220.888	-1.37023	NP_416909.1	cysteine synthase A
b2737	ygbK	S	6.68086	17.2007	-1.36436	NP_417217.1	putative 3-oxo-tetronate kinase YgbK
b0146	sfsA	G	63.7669	164.148	-1.36411	NP_414688.1	sugar fermentation stimulation protein A
b4065	yjcE	P	67.2366	172.964	-1.36315	NP_418489.1	putative transporter YjcE
b4691	sroH	T	14.1883	36.487	-1.36268
b0072	leuC	E	8.982	23.008	-1.35703	NP_414614.1	3-isopropylmalate dehydratase subunit LeuC
b3089	sstT	E	269.238	688.845	-1.3553	NP_417560.1	serine/threonine:Na(+) symporter
b1363	trkG	P	10.4441	26.7057	-1.35446	NP_415881.1	K(+) transporter TrkG
b0496	ybbP	Q	36.2429	92.5238	-1.35212	NP_415029.1	putative ABC transporter membrane subunit YbbP
b4055	aphA	R	75.0836	190.852	-1.34588	NP_418479.1	acid phosphatase/phosphotransferase
b1419	ydcA	S	8.37385	21.2408	-1.34287	NP_415936.1	protein YdcA
b0980	appA	C	17.9559	45.5301	-1.34236	NP_415500.1	periplasmic phosphoanhydride phosphatase/multiple inositol-polyphosphate phosphatase
b0198	metI	P	48.3934	122.7	-1.34226	NP_414740.1	L-methionine/D-methionine ABC transporter membrane subunit
b1927	amyA	G	39.3476	99.4987	-1.3384	NP_416437.1	alpha-amylase
b2621	ssrA	A	84759.1	214326	-1.33837
b2843	kduI	G	8.4424	21.3396	-1.33781	NP_417320.1	5-dehydro-4-deoxy-D-glucuronate isomerase
b1614	ydgA	S	100.841	254.283	-1.33436	NP_416131.1	DUF945 domain-containing protein YdgA
b3482	rhsB	M	5.44932	13.7362	-1.33384	YP_026224.1	rhs element protein RhsB
b1385	feaB	H	13.3182	33.5363	-1.33232	NP_415903.4	phenylacetaldehyde dehydrogenase
b1397	paaJ	I	45.1118	113.523	-1.3314	NP_415915.1	beta-ketoadipyl-CoA thiolase
b0862	artQ	E	33.247	83.6512	-1.33116	NP_415383.1	L-arginine ABC transporter membrane subunit ArtQ
b0861	artM	E	37.0191	92.4835	-1.32093	NP_415382.1	L-arginine ABC transporter membrane subunit ArtM
b2899	trhA	R	263.94	656.804	-1.31525	NP_417375.1	hemolysin-III family protein YqfA
b2096	gatY	G	3556.74	8844.93	-1.31429	NP_416599.2	tagatose-1%2C6-bisphosphate aldolase 2
b4471	tdcG	E	47.727	118.246	-1.30892	YP_026204.1	L-serine deaminase III
b0724	sdhB	C	276.821	685.371	-1.30793	NP_415252.1	succinate:quinone oxidoreductase%2C iron-sulfur cluster binding protein
b4827	fliX	N	80.1736	198.419	-1.30735
b1598	ydgD	E	18.914	46.7593	-1.3058	NP_416115.1	putative serine protease YdgD
b2584	patZ	C	358.904	886.729	-1.30489	NP_417079.1	peptidyl-lysine N-acetyltransferase
b1447	ydcZ	S	5.25244	12.9726	-1.30441	NP_415964.1	putative inner membrane protein YdcZ
b3232	zapE	D	20.5431	50.7332	-1.30428	NP_417699.1	cell division protein ZapE
b1660	punC	F	12.0829	29.8252	-1.30357	YP_025306.1	purine nucleoside transporter PunC
b0801	hcxB	C	47.593	117.209	-1.30026	NP_415322.1	hydroxycarboxylate dehydrogenase B
b0653	gltK	E	37.8888	93.0924	-1.29689	NP_415186.1	glutamate/aspartate ABC transporter membrane subunit GltK
b3502	arsB	P	6.02032	14.7805	-1.29579	NP_417959.4	arsenite/antimonite:H(+) antiporter
b1792	yeaO	S	7.2383	17.7494	-1.29405	NP_416306.2	DUF488 domain-containing protein YeaO
b4119	melA	G	5.30499	12.9941	-1.29243	NP_418543.1	alpha-galactosidase
b2683	ygaH	E	7.65343	18.7416	-1.29207	NP_417168.1	L-valine exporter%2C YgaH component
b4443	gcvB	S	66.6746	162.882	-1.28862
b0723	sdhA	C	1682.14	4107.31	-1.2879	NP_415251.1	succinate:quinone oxidoreductase%2C FAD binding protein
b0879	macB	R	42.5253	103.804	-1.28746	NP_415400.1	ABC-type tripartite efflux pump ATP binding/membrane subunit
b1941	fliI	N	52.9424	129.029	-1.2852	NP_416451.1	flagellar export ATPase FliI
b1843	yobB	R	10.5016	25.5182	-1.28091	NP_416357.1	putative carbon-nitrogen hydrolase family protein YobB
b3433	asd	E	175.688	426.235	-1.27864	NP_417891.1	aspartate-semialdehyde dehydrogenase
b4406	yaeP	R	16.6335	40.3221	-1.27748	YP_026160.1	PF06786 family protein YaeP
b1244	oppB	E	76.1683	184.622	-1.27731	NP_415760.1	murein tripeptide ABC transporter/oligopeptide ABC transporter inner membrane subunit OppB
b3350	kefB	P	23.8988	57.7632	-1.27321	NP_417809.1	K(+) : H(+) antiporter KefB
b3495	uspA	T	254.11	613.444	-1.27148	NP_417952.1	universal stress protein A
b2552	hmp	C	14.7725	35.5942	-1.26872	NP_417047.1	nitric oxide dioxygenase
b0711	pxpB	E	26.5729	63.9584	-1.26718	NP_415239.1	5-oxoprolinase component B
b3893	fdoH	C	339.841	817	-1.26548	NP_418329.1	formate dehydrogenase O subunit beta
b3160	yhbW	C	13.0314	31.2417	-1.26148	NP_417629.1	putative luciferase-like monooxygenase YhbW
b1619	hdhA	I	41.4937	99.4693	-1.26136	NP_416136.1	7-alpha-hydroxysteroid dehydrogenase
b3564	xylB	G	13.6941	32.7544	-1.25813	NP_418021.1	xylulokinase
b1000	cbpA	O	37.4957	89.501	-1.25518	NP_415520.1	curved DNA-binding protein
b2172	yeiQ	G	84.8179	202.193	-1.25329	NP_416677.1	putative oxidoreductase YeiQ
b2068	alkA	L	10.9463	26.0869	-1.25288	NP_416572.1	DNA-3-methyladenine glycosylase 2
b3525	pdeH	T	61.5447	146.505	-1.25124	NP_417982.2	c-di-GMP phosphodiesterase PdeH
b1081	flgJ	M	30.6298	72.8802	-1.25059	NP_415599.1	putative peptidoglycan hydrolase FlgJ
b1594	mlc	K	38.7977	92.2121	-1.24898	NP_416111.1	DNA-binding transcriptional repressor Mlc
b1589	ynfG	C	11.1164	26.3974	-1.24771	NP_416106.1	putative oxidoreductase YnfG
b1889	motB	N	62.7156	147.878	-1.23752	NP_416403.1	motility protein B
b2020	hisD	E	24.1612	56.9528	-1.23708	NP_416524.1	histidinal/histidinol dehydrogenase
b3528	dctA	C	1287.76	3033.09	-1.23592	NP_417985.1	C4 dicarboxylate/orotate:H(+) symporter
b4606	ypfM	S	86.7348	204.171	-1.23509	YP_001165325.1	uncharacterized protein YpfM
b4330	yjiH	S	26.1797	61.3729	-1.22915	NP_418750.2	uncharacterized protein YjiH
b2281	nuoI	C	39.0236	91.4716	-1.22898	NP_416784.1	NADH:quinone oxidoreductase subunit I
b3448	yhhA	S	15.473	36.2502	-1.22823	NP_417905.1	DUF2756 domain-containing protein YhhA
b2989	yghU	R	35.9642	84.0577	-1.22482	NP_417463.4	disulfide reductase/organic hydroperoxide reductase
b0712	pxpC	E	37.059	86.2866	-1.21931	NP_415240.1	5-oxoprolinase component C
b3603	lldP	C	448.236	1041	-1.21564	NP_418060.1	lactate/glycolate:H(+) symporter LldP
b1840	yebZ	P	42.8452	99.1475	-1.21044	NP_416354.1	CopD family protein
b4551	yheV	R	11.4104	26.3591	-1.20795	YP_588468.1	DUF2387 domain-containing protein YheV
b2519	pbpC	M	21.0887	48.6852	-1.20701	NP_417014.1	peptidoglycan glycosyltransferase PbpC
b3538	bcsG	W	20.2821	46.7012	-1.20325	NP_417995.1	cellulose phosphoethanolamine transferase
b1398	paaK	H	31.1528	71.612	-1.20084	NP_415916.1	phenylacetate-CoA ligase
b1940	fliH	N	21.0065	48.1045	-1.19534	NP_416450.2	flagellar biosynthesis protein FliH
b4329	yjiG	S	20.5221	46.8904	-1.19211	NP_418749.1	Gate family protein YjiG
b2627	abpB	R	47.734	108.643	-1.18651	NP_417116.1	putative helicase YfjK
b2025	hisF	E	16.1688	36.5167	-1.17535	NP_416529.1	imidazole glycerol phosphate synthase subunit HisF
b2379	alaC	E	43.8758	98.694	-1.16954	NP_416880.1	glutamate--pyruvate aminotransferase AlaC
b2277	nuoM	C	183.919	413.134	-1.16754	NP_416780.1	NADH:quinone oxidoreductase subunit M
b2024	hisA	E	7.55941	16.9736	-1.16695	NP_416528.2	1-(5-phosphoribosyl)-5-[(5-phosphoribosylamino)methylideneamino]imidazole-4-carboxamide isomerase
b4193	ulaA	G	8.22329	18.448	-1.16567	NP_418614.4	L-ascorbate specific PTS enzyme IIC component
b0713	pxpA	E	34.9677	78.3311	-1.16356	NP_415241.1	5-oxoprolinase component A
b1101	ptsG	G	138.179	309.114	-1.1616	NP_415619.1	glucose-specific PTS enzyme IIBC component
b2086	yegS	I	5.64183	12.6172	-1.16116	NP_416590.1	lipid kinase YegS
b0186	ldcC	E	30.6504	68.5024	-1.16025	NP_414728.1	lysine decarboxylase 2
b2131	osmF	M	9.45785	21.1377	-1.16024	NP_416635.1	glycine betaine ABC transporter periplasmic binding protein OsmF
b0118	acnB	C	1667.67	3722.67	-1.15851	NP_414660.1	AcnB
b0710	ybgI	S	17.298	38.5467	-1.156	NP_415238.1	radiation resistance protein YbgI
b3098	yqjD	S	38.8275	86.4162	-1.15422	NP_417569.1	ribosome- and membrane-associated DUF883 domain-containing protein YqjD
b1051	msyB	S	6.64597	14.7893	-1.154	NP_415569.4	acidic protein MsyB
b1378	ydbK	C	160.912	357.558	-1.1519	NP_415896.1	putative pyruvate-flavodoxin oxidoreductase
b0261	mmuM	E	46.6746	103.546	-1.14956	NP_414795.1	homocysteine S-methyltransferase
b2022	hisB	E	21.6027	47.9146	-1.14925	NP_416526.4	imidazoleglycerol-phosphate dehydratase/histidinol-phosphatase
b0479	fsr	E	15.1234	33.5267	-1.14852	NP_415012.1	fosmidomycin efflux pump
b2463	maeB	C	805.082	1780.7	-1.14524	NP_416958.1	malate dehydrogenase (oxaloacetate-decarboxylating) (NADP(+))
b3524	yhjG	M	29.7073	65.6982	-1.14504	NP_417981.2	AsmA family protein YhjG
b0380	yaiZ	S	59.8422	132.275	-1.14431	NP_414914.2	DUF2754 domain-containing protein YaiZ
b1076	flgE	N	140.491	310.059	-1.14207	NP_415594.1	flagellar hook protein FlgE
b2421	cysM	E	15.593	34.2592	-1.1356	NP_416916.1	cysteine synthase B
b1946	fliN	N	21.7955	47.6331	-1.12793	NP_416456.1	flagellar motor switch protein FliN
b3947	ptsA	G	10.5279	22.9811	-1.12623	YP_026278.1	putative PTS multiphosphoryl transfer protein PtsA
b1733	chbG	S	14.8613	32.2956	-1.11978	NP_416247.1	chitooligosaccharide monodeacetylase ChbG
b0446	cof	R	22.9537	49.7632	-1.11635	NP_414980.2	HMP-PP phosphatase
b0280	yagN	S	6.83094	14.7989	-1.11533	NP_414814.1	protein YagN
b4227	ytfQ	G	16.665	36.0545	-1.11335	NP_418648.1	galactofuranose ABC transporter periplasmic binding protein
b1687	ydiJ	C	97.8064	211.109	-1.10999	NP_416202.1	putative FAD-linked oxidoreductase YdiJ
b2366	dsdA	E	6.74912	14.5549	-1.10874	NP_416867.1	D-serine ammonia-lyase
b0773	ybhB	R	23.1699	49.9006	-1.1068	NP_415294.1	putative kinase inhibitor
b1074	flgC	N	42.6576	91.8659	-1.10673	NP_415592.1	flagellar basal-body rod protein FlgC
b0829	gsiA	O	46.4715	100.031	-1.10603	NP_415350.2	glutathione ABC transporter ATP binding subunit GsiA
b0803	ybiI	T	5.70267	12.2504	-1.10312	NP_415324.1	zinc finger domain-containing protein YbiI
b1339	abgR	K	15.123	32.4767	-1.10266	NP_415855.1	putative LysR-type DNA-binding transcriptional regulator AbgR
b2833	ygdR	S	19.9215	42.7396	-1.10125	NP_417310.1	DUF903 domain-containing lipoprotein YgdR
b3516	gadX	K	20.6176	44.2254	-1.101	NP_417973.1	DNA-binding transcriptional dual regulator GadX
b3592	yibF	O	25.9329	55.5601	-1.09926	NP_418049.1	glutathione transferase-like protein YibF
b2458	eutD	C	7.21384	15.448	-1.09858	NP_416953.1	phosphate acetyltransferase EutD
b0197	metQ	P	122.701	262.724	-1.09841	NP_414739.1	L-methionine/D-methionine ABC transporter membrane anchored binding protein
b3748	rbsD	G	316.369	676.543	-1.09657	NP_418204.2	D-ribose pyranase
b1887	cheW	N	30.6003	65.4127	-1.09603	NP_416401.1	chemotaxis protein CheW
b1813	nudL	L	12.1009	25.8668	-1.09598	NP_416327.1	putative NUDIX hydrolase with low 3-phosphohydroxypyruvate phosphatase activity
b0430	cyoC	C	165.888	354.521	-1.09566	NP_414964.1	cytochrome bo3 subunit 3
b3886	yihY	R	39.6657	84.7676	-1.09562	NP_418322.1	PF03631 family membrane protein YihY
b1083	flgL	N	161.732	345.523	-1.09518	NP_415601.1	flagellar hook-filament junction protein 2
b1902	ftnB	P	39.9486	85.129	-1.09151	NP_416415.1	putative ferritin-like protein
b1400	paaY	R	16.1507	34.3435	-1.08844	NP_415918.1	2-hydroxycyclohepta-1%2C4%2C6-triene-1-carboxyl-CoA thioesterase
b0429	cyoD	C	95.281	202.372	-1.08675	NP_414963.1	cytochrome bo3 subunit 4
b3001	gpr	D	217.154	459.418	-1.08109	NP_417474.1	L-glyceraldehyde 3-phosphate reductase
b1945	fliM	N	57.8048	122.182	-1.07977	NP_416455.1	flagellar motor switch protein FliM
b0419	yajO	C	92.3383	195.019	-1.07861	NP_414953.2	1-deoxyxylulose-5-phosphate synthase YajO
b4073	nrfD	P	8.04031	16.969	-1.07758	NP_418497.1	putative menaquinol-cytochrome c reductase subunit NrfD
b4297	yjhG	E	20.9289	44.1683	-1.07752	NP_418717.1	D-xylonate dehydratase
b1077	flgF	N	77.1367	161.756	-1.06833	NP_415595.1	flagellar basal-body rod protein FlgF
b4799	ysgD	S	9.71082	20.3463	-1.0671	YP_010051213.1	protein YsgD
b3099	yqjE	S	89.6611	187.513	-1.06443	NP_417570.1	inner membrane protein YqjE
b0209	yafD	S	81.0787	169.482	-1.06374	NP_414745.1	endonuclease/exonuclease/phosphatase domain-containing protein YafD
b0345	lacI	K	57.6462	120.257	-1.06082	NP_414879.3	DNA-binding transcriptional repressor LacI
b1923	fliC	N	1869.68	3895.34	-1.05896	NP_416433.1	flagellar filament structural protein
b0391	ppnP	F	72.525	151.028	-1.05827	NP_414925.1	nucleoside phosphorylase PpnP
b2422	cysA	P	12.0591	25.098	-1.05745	NP_416917.1	sulfate/thiosulfate ABC transporter ATP binding subunit
b4019	metH	E	195.979	407.676	-1.05673	NP_418443.1	cobalamin-dependent methionine synthase
b2240	glpT	G	3056.53	6353	-1.05554	NP_416743.1	sn-glycerol 3-phosphate:phosphate antiporter
b1538	dcp	E	38.222	79.4366	-1.0554	NP_416056.1	peptidyl-dipeptidase Dcp
b0867	amiD	M	57.7925	119.661	-1.05	NP_415388.1	N-acetylmuramoyl-L-alanine amidase D
b1918	tcyL	E	20.5618	42.5128	-1.04793	NP_416428.1	cystine ABC transporter membrane subunit
b1888	cheA	N	169.486	348.337	-1.03931	YP_010283911.1	chemotaxis protein CheA
b3103	yhaH	S	17.0486	35.0141	-1.03828	NP_417574.1	putative inner membrane protein
b1948	fliP	N	19.3834	39.8023	-1.03803	NP_416458.1	flagellar biosynthesis protein FliP
b3747	kup	P	35.2517	72.298	-1.03626	YP_026244.1	K(+):H(+) symporter Kup
b0863	artI	E	39.5784	81.0188	-1.03354	NP_415384.1	putative ABC transporter periplasmic binding protein ArtI
b1073	flgB	N	53.7441	109.787	-1.03052	NP_415591.1	flagellar basal-body rod protein FlgB
b3945	gldA	C	99.4742	203.162	-1.03023	NP_418380.4	L-1%2C2-propanediol dehydrogenase/glycerol dehydrogenase
b1448	mnaT	E	6.28786	12.8417	-1.0302	NP_415965.1	L-amino acid N-acyltransferase
b1723	pfkB	G	45.0323	91.899	-1.02909	NP_416237.3	6-phosphofructokinase 2
b4056	yjbQ	S	24.7974	50.5868	-1.02857	NP_418480.1	PF01894 family protein YjbQ
b1080	flgI	N	62.3472	127.059	-1.0271	NP_415598.3	flagellar P-ring protein
b1879	flhA	N	33.0868	67.4236	-1.027	NP_416393.1	flagellar biosynthesis protein FlhA
b2560	pgpC	I	19.3934	39.4953	-1.02612	NP_417055.4	phosphatidylglycerophosphatase C
b1890	motA	N	100.135	203.647	-1.02412	NP_416404.1	motility protein A
b2352	yfdI	M	7.54686	15.3476	-1.02407	NP_416853.1	serotype-specific glucosyl transferase YfdI
b1824	yobF	S	159.562	324.476	-1.02399	NP_416338.1	DUF2527 domain-containing protein YobF
b0403	malZ	G	18.7194	38.0662	-1.02397	NP_414937.2	maltodextrin glucosidase
b0932	pepN	E	265.651	540.111	-1.02373	NP_415452.1	aminopeptidase N
b3522	yhjD	R	19.2145	39.0387	-1.02271	NP_417979.1	putative transporter YhjD
b4222	ytfP	S	21.8399	44.3036	-1.02046	NP_418643.1	gamma-glutamylamine cyclotransferase family protein YtfP
b1130	phoP	K	39.7423	80.4355	-1.01716	NP_415648.1	DNA-binding transcriptional dual regulator PhoP
b4198	ulaF	G	8.15945	16.4908	-1.01512	NP_418619.1	L-ribulose-5-phosphate 4-epimerase UlaF
b1064	grxB	O	56.5119	114.145	-1.01424	NP_415582.1	reduced glutaredoxin 2
b2377	yfdY	R	32.1155	64.8105	-1.01296	NP_416878.1	DUF2545 domain-containing protein YfdY
b1075	flgD	N	134.387	271.048	-1.01216	NP_415593.1	flagellar biosynthesis%2C initiation of hook assembly
b3102	yqjG	O	14.9855	30.2116	-1.01154	NP_417573.1	glutathionyl-hydroquinone reductase YqjG
b1218	chaC	P	16.6461	33.4617	-1.00732	NP_415736.2	glutathione-specific gamma-glutamylcyclotransferase
b0929	ompF	M	1905.54	3825.56	-1.00547	NP_415449.1	outer membrane porin F
b0376	ampH	M	24.8279	49.8046	-1.00431	NP_414910.1	peptidoglycan DD-carboxypeptidase/peptidoglycan DD-endopeptidase
b1082	flgK	N	211.175	423.36	-1.00344	NP_415600.1	flagellar hook-filament junction protein 1
b4171	miaA	J	596.765	1193.97	-1.00054	NP_418592.1	tRNA dimethylallyltransferase
b0441	ppiD	O	464.726	232.243	1.00075	NP_414975.1	periplasmic folding chaperone
b1059	solA	E	65.7438	32.8313	1.00178	NP_415577.1	N-methyl-L-tryptophan oxidase
b3424	glpG	O	176.353	87.9644	1.00347	YP_026220.1	rhomboid protease GlpG
b3228	sspB	O	300.55	149.887	1.00373	NP_417695.1	ClpXP protease specificity-enhancing factor
b2945	endA	L	17.2581	8.59672	1.00542	NP_417420.1	DNA-specific endonuclease I
b4532	hicA	V	12.1771	6.06401	1.00583	NP_415954.2	mRNA interferase toxin HicA
b4322	uxuA	G	352.394	175.419	1.00639	NP_418742.1	D-mannonate dehydratase
b1827	kdgR	K	178.432	88.7413	1.0077	NP_416341.1	DNA-binding transcriptional repressor KdgR
b0807	rlmF	J	34.6141	17.2037	1.00864	NP_415328.4	23S rRNA m(6)A1618 methyltransferase
b4258	valS	J	782.284	388.499	1.00978	NP_418679.1	valine--tRNA ligase
b1476	fdnI	C	17.6567	8.76751	1.00998	NP_415993.1	formate dehydrogenase N subunit gamma
b0096	lpxC	M	2929.73	1448.62	1.01609	NP_414638.1	UDP-3-O-acyl-N-acetylglucosamine deacetylase
b1907	tyrP	E	41.8842	20.6989	1.01685	NP_416420.1	tyrosine:H(+) symporter
b1236	galU	M	251.846	124.436	1.01714	NP_415752.1	UTP--glucose-1-phosphate uridylyltransferase
b1804	rnd	J	232.109	114.461	1.01995	NP_416318.1	RNase D
b3715	yieH	R	36.683	18.0727	1.0213	NP_418171.1	6-phosphogluconate phosphatase
b3302	rpmD	J	51.6067	25.3995	1.02276	NP_417761.1	50S ribosomal subunit protein L30
b0181	lpxA	M	484.634	238.375	1.02366	NP_414723.1	acyl-[acyl-carrier-protein]--UDP-N-acetylglucosamine O-acyltransferase
b3434	yhgN	S	48.6706	23.929	1.02429	NP_417892.1	MarC family putative inner membrane protein YhgN
b1295	ymjA	R	19.9759	9.79914	1.02753	NP_415811.1	DUF2543 domain-containing protein YmjA
b0397	sbcC	L	82.6817	40.5096	1.0293	NP_414931.1	ATP-dependent structure-specific DNA nuclease - SbcC subunit
b0920	elyC	M	12.7785	6.25998	1.02948	NP_415440.1	envelope biogenesis factor
b3613	envC	D	130.805	64.0419	1.03033	NP_418070.6	murein hydrolase activator EnvC
b2685	emrA	V	67.2791	32.9213	1.03114	NP_417170.1	multidrug efflux pump membrane fusion protein EmrA
b0732	mngB	G	22.2811	10.9013	1.03132	NP_415260.1	alpha-mannosidase
b2963	mltC	M	35.3652	17.2983	1.0317	NP_417438.2	membrane-bound lytic murein transglycosylase C
b4420	rdlA	T	20.5723	10.0599	1.03208
b2924	mscS	M	89.1291	43.5472	1.03332	NP_417399.1	small conductance mechanosensitive channel MscS
b1621	malX	G	121.435	59.3211	1.03357	NP_416138.1	PTS enzyme IIBC component MalX
b3499	rlmJ	J	102.071	49.8186	1.03482	NP_417956.1	23S rRNA m(6)A2030 methyltransferase
b2810	csdA	E	225.554	110.024	1.03566	NP_417290.1	cysteine sulfinate desulfinase
b4566	topAI	V	27.5893	13.4456	1.03698	YP_588477.1	toxin of the TopAI-YjhQ toxin-antitoxin system%2C TopA inhibitor
b3187	ispB	H	221.312	107.818	1.03748	NP_417654.1	all-trans-octaprenyl-diphosphate synthase
b0434	yajG	S	179.488	87.4223	1.03781	NP_414968.4	putative lipoprotein YajG
b3786	wecB	M	176.957	86.1179	1.03901	YP_026253.1	UDP-N-acetylglucosamine 2-epimerase
b2796	sdaC	E	626.229	304.458	1.04045	NP_417276.1	L-serine:H(+) symporter SdaC
b4786	yqhJ	S	53.1211	25.8131	1.04118	YP_010051198.1	protein YqhJ
b2733	mutS	L	274.242	133.013	1.04388	NP_417213.1	DNA mismatch repair protein MutS
b2609	rpsP	J	827.49	401.179	1.0445	NP_417100.1	30S ribosomal subunit protein S16
b3425	glpE	P	38.2899	18.5555	1.04512	NP_417883.1	thiosulfate sulfurtransferase GlpE
b2807	ygdD	S	28.2006	13.6374	1.04816	NP_417287.1	DUF423 domain-containing inner membrane protein YgdD
b1524	glsB	E	45.9437	22.1299	1.05387	NP_416041.1	glutaminase 2
b0687	seqA	L	199.038	95.8607	1.05403	NP_415213.1	negative modulator of initiation of replication
b2745	truD	J	161.03	77.551	1.05411	NP_417225.1	tRNA pseudouridine(13) synthase
b2289	lrhA	K	310.072	149.291	1.05448	NP_416792.1	DNA-binding transcriptional dual regulator LrhA
b3644	yicC	S	341.759	164.485	1.05503	NP_418101.1	putative RNase adaptor protein YicC
b1088	yceD	J	1521.84	731.515	1.05686	NP_415606.1	DUF177 domain-containing protein YceD
b3030	parE	L	666.156	320.195	1.05691	NP_417502.1	DNA topoisomerase IV subunit B
b4323	uxuB	G	370.358	177.904	1.05782	NP_418743.1	D-mannonate oxidoreductase
b3258	panF	H	45.2523	21.7278	1.05845	NP_417724.4	pantothenate:Na(+) symporter
b1632	rsxE	C	27.2371	13.076	1.05866	NP_416149.1	SoxR [2Fe-2S] reducing system protein RsxE
b2806	rlmM	J	191.342	91.8212	1.05925	NP_417286.1	23S rRNA 2'-O-ribose C2498 methyltransferase
b2729	hypD	O	401.759	192.691	1.06004	NP_417209.1	Fe-(CN)2CO cofactor assembly scaffold protein HypD
b0101	yacG	L	30.2246	14.4814	1.06152	NP_414643.1	DNA gyrase inhibitor YacG
b1593	bidA	H	47.8319	22.8992	1.06268	NP_416110.4	dethiobiotin synthetase BidA
b3368	cysG	H	90.7798	43.4231	1.06391	NP_417827.1	siroheme synthase
b0688	pgm	G	626.284	299.169	1.06585	NP_415214.1	phosphoglucomutase
b1864	yebC	S	205.797	98.3	1.06596	NP_416378.1	putative transcriptional regulator YebC
b3298	rpsM	J	1867.33	891.812	1.06617	NP_417757.1	30S ribosomal subunit protein S13
b3019	parC	L	378.897	180.897	1.06664	NP_417491.1	DNA topoisomerase IV subunit A
b3933	ftsN	D	174.791	83.4097	1.06734	NP_418368.1	cell division protein FtsN
b3308	rplE	J	2280.49	1087.07	1.0689	NP_417767.1	50S ribosomal subunit protein L5
b3456	livM	E	21.8374	10.4088	1.069	NP_417913.1	branched chain amino acid/phenylalanine ABC transporter membrane subunit LivM
b2569	lepA	J	509.746	242.943	1.06916	NP_417064.1	30S ribosomal subunit biogenesis factor LepA
b2997	hybO	C	1312.85	625.336	1.07	NP_417471.1	hydrogenase 2 small subunit
b0477	gsk	G	85.4428	40.6659	1.07114	NP_415010.1	inosine/guanosine kinase
b0143	pcnB	J	374.471	178.08	1.07233	NP_414685.4	poly(A) polymerase I
b1831	proQ	T	458.381	217.715	1.0741	YP_026161.1	RNA chaperone ProQ
b0194	proS	J	886.958	421.187	1.07441	NP_414736.1	proline--tRNA ligase
b2995	hybB	C	538.368	255.624	1.07457	NP_417469.1	hydrogenase 2 membrane subunit
b3305	rplF	J	2125.68	1005.89	1.07945	NP_417764.1	50S ribosomal subunit protein L6
b3981	secE	U	475.091	224.806	1.07952	NP_418408.1	Sec translocon subunit SecE
b2991	hybF	O	27.4595	12.9741	1.08167	NP_417465.1	hydrogenase maturation protein HybF
b3987	rpoB	K	3398.33	1605.57	1.08174	NP_418414.1	RNA polymerase subunit beta
b4022	rluF	J	25.1637	11.8582	1.08546	NP_418446.1	23S rRNA pseudouridine(2604) and tRNA(Tyr) pseudouridine(35) synthase
b3066	dnaG	L	275.159	129.608	1.08611	NP_417538.1	DNA primase
b2811	csdE	R	67.1944	31.6116	1.08789	NP_417291.1	sulfur acceptor protein CsdE
b2300	yfcE	R	90.0129	42.342	1.08804	NP_416803.3	phosphodiesterase YfcE
b1564	relB	V	21.8778	10.2848	1.08895	NP_416082.1	antitoxin/DNA-binding transcriptional repressor RelB
b4146	epmB	E	106.7	50.1009	1.09065	NP_418570.1	lysine 2%2C3-aminomutase
b0224	dpaA	E	282.718	132.697	1.09123	NP_414759.1	peptidoglycan meso-diaminopimelic acid protein amidase A
b2965	speC	E	72.3454	33.9288	1.09239	NP_417440.4	constitutive ornithine decarboxylase
b2319	usg	S	122.399	57.3389	1.09401	NP_416822.1	putative semialdehyde dehydrogenase Usg
b2298	yfcC	R	13.0419	6.10604	1.09484	NP_416801.2	putative transporter YfcC
b1962	yedJ	R	31.1706	14.5549	1.09868	NP_416471.1	putative HD superfamily phosphohydrolase YedJ
b4393	trpR	K	126.179	58.7852	1.10195	NP_418810.1	DNA-binding transcriptional repressor TrpR
b2951	yggS	H	51.2563	23.8658	1.10278	NP_417426.1	PLP homeostasis protein
b1850	eda	G	161.4	75.1265	1.10324	NP_416364.1	KHG/KDPG aldolase
b0149	mrcB	M	234.494	109.117	1.10367	NP_414691.1	peptidoglycan glycosyltransferase/peptidoglycan DD-transpeptidase MrcB
b0568	nfrA	R	73.8662	34.3477	1.1047	NP_415100.1	exopolysaccharide secretion system outer membrane protein NfrA
b0642	leuS	J	854.615	397.301	1.10504	NP_415175.1	leucine--tRNA ligase
b4483	tatD	N	146.313	67.9537	1.10643	YP_026271.1	3' -> 5' ssDNA/RNA exonuclease TatD
b1521	uxaB	G	64.8478	30.0791	1.1083	YP_025302.1	tagaturonate reductase
b3611	yibN	P	253.205	117.418	1.10866	NP_418068.1	putative sulfurtransferase YibN
b2909	ygfB	S	345.366	160.016	1.10991	NP_417385.4	PF03695 family protein YgfB
b1062	pyrC	F	224.732	104.077	1.11055	NP_415580.1	dihydroorotase
b0910	cmk	F	510.63	236.262	1.11189	NP_415430.1	cytidylate kinase
b3973	birA	K	81.1688	37.5345	1.11271	NP_418404.1	DNA-binding transcriptional repressor/biotin-[acetyl-CoA-carboxylase] ligase BirA
b3673	emrD	E	201.553	93.1962	1.11282	NP_418129.2	multidrug efflux pump EmrD
b4469	ygiQ	R	204.453	94.4583	1.11402	YP_026196.1	radical SAM superfamily protein YgiQ
b1356	racR	T	59.2938	27.3854	1.11447	NP_415874.1	DNA-binding transcriptional repressor RacR
b1054	lpxL	M	142.383	65.6578	1.11674	NP_415572.1	lauroyl acyltransferase
b1237	hns	K	1462.55	674.201	1.11724	NP_415753.1	DNA-binding transcriptional dual regulator H-NS
b2551	glyA	E	2131.72	979.422	1.12202	NP_417046.1	serine hydroxymethyltransferase
b1605	ydgI	E	42.9574	19.7251	1.12288	NP_416122.1	putative arginine:ornithine antiporter
b0125	hpt	T	213.972	97.9776	1.1269	NP_414667.4	hypoxanthine phosphoribosyltransferase
b4542	yohO	S	38.4162	17.5832	1.12751	YP_588460.1	UPF0387 family protein YohO
b0967	rlmI	A	100.8	46.1194	1.12805	NP_415487.4	23S rRNA m(5)C1962 methyltransferase
b2296	ackA	C	325.639	148.922	1.12872	NP_416799.1	acetate kinase
b3225	nanA	G	95.068	43.4698	1.12895	NP_417692.1	N-acetylneuraminate lyase
b0324	yahJ	F	37.5135	17.1501	1.12919	NP_414858.1	amidohydrolase family protein YahJ
b0185	accA	I	310.592	141.869	1.13046	NP_414727.1	acetyl-CoA carboxyltransferase subunit alpha
b3189	murA	M	238.366	108.829	1.13111	NP_417656.1	UDP-N-acetylglucosamine 1-carboxyvinyltransferase
b0949	uup	R	255.021	116.338	1.1323	NP_415469.1	ATP-binding protein Uup
b1570	dicA	K	15.9913	7.28901	1.13349	NP_416088.1	DNA-binding transcriptional dual regulator DicA
b1782	mipA	M	204.184	93.0292	1.13411	NP_416296.1	MltA-interacting protein
b0628	lipA	H	472.201	214.829	1.13621	NP_415161.1	lipoyl synthase
b1212	prmC	J	77.5682	35.2553	1.13762	NP_415730.1	protein-(glutamine-N(5)) methyltransferase
b3042	ubiK	H	73.5498	33.398	1.13896	NP_417514.4	ubiquinone biosynthesis accessory factor UbiK
b0588	fepC	P	20.7957	9.43497	1.14019	NP_415120.1	ferric enterobactin ABC transporter ATP binding subunit
b2679	proX	E	48.418	21.9438	1.14173	NP_417165.1	glycine betaine ABC transporter periplasmic binding protein ProX
b3465	rsmD	J	12.5762	5.6913	1.14386	NP_417922.1	16S rRNA m(2)G966 methyltransferase
b3389	aroB	E	565.338	255.478	1.14591	NP_417848.1	3-dehydroquinate synthase
b3625	waaY	M	35.5827	16.0745	1.14641	NP_418082.1	lipopolysaccharide core heptose (II) kinase
b4307	yjhQ	R	74.5686	33.6266	1.14897	NP_418727.1	putative acetyltransferase TopAI antitoxin YjhQ
b2231	gyrA	L	2079.89	936.636	1.15095	NP_416734.1	DNA gyrase subunit A
b3191	mlaB	M	18.4084	8.27396	1.15371	NP_417658.4	intermembrane phospholipid transport system protein MlaB
b1491	digH	S	30.8879	13.8564	1.15649	NP_416008.1	divisome localized glycosyl hydrolase
b3778	rep	X	110.371	49.5035	1.15676	YP_026251.1	ATP-dependent DNA helicase Rep
b2996	hybA	C	410.425	183.791	1.15905	NP_417470.1	hydrogenase 2 iron-sulfur protein
b1453	ansP	E	42.6082	19.0633	1.16033	NP_415970.4	L-asparagine transporter
b2990	hybG	O	56.6391	25.3344	1.1607	NP_417464.1	hydrogenase maturation factor HybG
b0637	rsfS	J	57.6913	25.802	1.16087	NP_415170.4	ribosomal silencing factor RsfS
b0405	queA	J	142.254	63.5561	1.16236	NP_414939.1	tRNA preQ1(34) S-adenosylmethionine ribosyltransferase-isomerase
b3297	rpsK	J	1368.33	611.307	1.16245	NP_417756.1	30S ribosomal subunit protein S11
b2684	mprA	K	230.49	102.895	1.16353	NP_417169.1	DNA-binding transcriptional regulator MprA
b0552	insH2	X	34.6591	15.4694	1.16382	NP_415084.2	IS5 family transposase and trans-activator
b3067	rpoD	K	1182.36	527.642	1.16404	NP_417539.1	RNA polymerase sigma factor RpoD
b3307	rpsN	J	1685.28	751.646	1.16487	NP_417766.1	30S ribosomal subunit protein S14
b1206	dauA	P	128.302	57.2145	1.16509	NP_415724.2	aerobic C4-dicarboxylate transporter DauA
b2039	rfbA	M	143.837	64.1216	1.16555	NP_416543.1	glucose-1-phosphate thymidylyltransferase 1
b3381	yhfX	E	16	7.1151	1.16912	NP_417840.1	putative PLP-binding protein YhfX
b3552	yiaD	M	20.7661	9.23199	1.16952	YP_026228.1	PF13488 family lipoprotein YiaD
b2895	fldB	C	83.2473	37.0081	1.16956	NP_417371.1	flavodoxin 2
b1132	hflD	X	150.596	66.9055	1.17049	NP_415650.1	lysogenization regulator
b1446	ydcY	R	71.2261	31.633	1.17098	NP_415963.1	DUF2526 domain-containing protein YdcY
b1222	narX	T	80.3014	35.6631	1.17099	NP_415740.1	sensor histidine kinase NarX
b0439	lon	O	2349.52	1041.42	1.17382	NP_414973.1	Lon protease
b0623	cspE	K	8614.55	3818.15	1.1739	NP_415156.1	transcription antiterminator and regulator of RNA stability CspE
b4391	ettA	R	613.927	271.998	1.17447	NP_418808.1	energy-dependent translational throttle protein EttA
b2617	bamE	M	220.485	97.4543	1.17788	NP_417107.2	outer membrane protein assembly factor BamE
b2523	pepB	E	220.977	97.5907	1.17908	NP_417018.4	aminopeptidase B
b3629	waaS	M	21.0315	9.28104	1.18019	NP_418086.1	lipopolysaccharide core biosynthesis protein WaaS
b3626	waaJ	M	50.9008	22.4248	1.18259	NP_418083.1	UDP-glucose:(glucosyl)LPS alpha-1%2C2-glucosyltransferase
b3409	feoB	P	474.998	209.257	1.18265	NP_417868.1	Fe(2(+)) transporter FeoB
b0680	glnS	J	577.007	253.868	1.18451	NP_415206.1	glutamine--tRNA ligase
b3163	nlpI	M	2186.98	962.087	1.1847	NP_417632.1	lipoprotein NlpI
b2727	hypB	O	83.2428	36.6089	1.18513	NP_417207.1	hydrogenase isoenzymes nickel incorporation protein HypB
b4052	dnaB	L	302.752	133.073	1.18592	NP_418476.1	replicative DNA helicase
b2753	iap	O	32.7126	14.3416	1.18964	NP_417233.1	alkaline phosphatase isozyme conversion protein
b0636	rlmH	J	93.7631	41.0297	1.19235	NP_415169.1	23S rRNA m(3)psi1915 methyltransferase
b4060	yjcB	S	23.2542	10.1677	1.1935	NP_418484.4	uncharacterized protein YjcB
b0914	msbA	Q	401.591	175.51	1.19418	NP_415434.1	ATP-binding lipopolysaccharide transport protein
b4306	yjhP	Q	147.22	64.1848	1.19767	NP_418726.1	putative methyltransferase YjhP
b1794	dgcP	T	119.2	51.8749	1.20027	NP_416308.4	diguanylate cyclase DgcP
b0586	entF	Q	108.939	47.3866	1.20097	NP_415118.1	apo-serine activating enzyme
b2708	gutQ	G	116.892	50.6565	1.20636	NP_417188.4	D-arabinose 5-phosphate isomerase GutQ
b4487	yjdP	S	18.0117	7.80095	1.20722	YP_026281.1	protein YjdP
b3301	rplO	J	3664.58	1586.94	1.2074	NP_417760.1	50S ribosomal subunit protein L15
b4371	rsmC	J	172.508	74.7027	1.20743	NP_418788.1	16S rRNA m(2)G1207 methyltransferase
b0059	rapA	K	209.64	90.7331	1.20821	NP_414601.1	RNA polymerase-binding ATPase and RNAP recycling factor
b0190	yaeQ	S	69.3402	29.8972	1.21368	NP_414732.1	uncharacterized protein YaeQ
b3631	waaG	M	78.7622	33.9441	1.21434	NP_418088.1	lipopolysaccharide glucosyltransferase I
b2577	yfiE	T	31.628	13.6052	1.21704	NP_417072.4	putative LysR-type DNA-binding transcriptional regulator YfiE
b1626	ydgK	R	61.9679	26.6058	1.21978	NP_416143.2	DUF2569 domain-containing inner membrane protein YdgK
b0984	gfcD	R	18.7381	8.03963	1.22077	NP_415504.1	putative lipoprotein GfcD
b0423	thiI	J	262.842	112.764	1.22089	NP_414957.1	tRNA uridine 4-sulfurtransferase
b4049	dusA	J	197.286	84.6023	1.22152	NP_418473.3	tRNA-dihydrouridine synthase A
b4744	ynaM	S	92.8372	39.7159	1.22498	YP_009518779.1	protein YnaM
b4476	gntU	G	12.9518	5.53889	1.22549	YP_026221.1	low-affinity gluconate transporter
b4177	purA	F	1320.46	562.618	1.23081	NP_418598.1	adenylosuccinate synthetase
b1306	pspC	T	59.2413	25.2399	1.2309	NP_415822.1	phage shock protein C
b3388	damX	D	559.205	238.16	1.23144	NP_417847.1	cell division protein DamX
b0196	rcsF	M	55.5778	23.6597	1.23208	NP_414738.1	sensor lipoprotein RcsF
b1221	narL	K	55.5566	23.6245	1.23367	NP_415739.1	DNA-binding transcriptional dual regulator NarL
b1096	pabC	E	78.3442	33.2609	1.236	NP_415614.1	aminodeoxychorismate lyase
b0817	mntR	K	17.0097	7.2128	1.23773	NP_415338.1	DNA-binding transcriptional dual regulator MntR
b1019	efeB	P	40.629	17.2037	1.23979	NP_415538.1	heme-containing peroxidase/deferrochelatase
b0641	lptE	M	136.966	57.9879	1.23999	NP_415174.1	lipopolysaccharide assembly protein LptE
b2690	yqaB	R	90.1074	38.1297	1.24073	NP_417175.1	fructose-1-phosphate phosphatase YqaB
b0471	ybaB	K	27.1078	11.4588	1.24225	NP_415004.1	putative nucleoid-associated protein YbaB
b1281	pyrF	F	100.889	42.3922	1.2509	NP_415797.1	orotidine-5'-phosphate decarboxylase
b3237	argR	K	119.321	50.1361	1.25092	NP_417704.1	DNA-binding transcriptional dual regulator ArgR
b2183	rsuA	J	163.728	68.71	1.2527	NP_416688.1	16S rRNA pseudouridine(516) synthase
b3341	rpsG	J	1596.64	669.023	1.25491	NP_417800.1	30S ribosomal subunit protein S7
b1875	yecM	R	19.2516	8.05366	1.25726	NP_416389.4	putative metal-binding enzyme YecM
b0168	map	J	440.064	183.766	1.25985	NP_414710.1	methionine aminopeptidase
b3380	yhfW	G	12.8968	5.37816	1.26183	NP_417839.1	putative mutase YhfW
b1232	purU	F	229.983	95.8833	1.26217	NP_415748.1	formyltetrahydrofolate deformylase
b3310	rplN	J	2660.46	1106.74	1.26535	NP_417769.1	50S ribosomal subunit protein L14
b0820	ybiT	R	357.637	148.059	1.27232	NP_415341.1	putative ATP-binding protein YbiT
b2678	proW	E	169.413	70.0289	1.27452	NP_417164.1	glycine betaine ABC transporter membrane subunit ProW
b4233	mpl	M	419.204	173.265	1.27467	NP_418654.1	UDP-N-acetylmuramate--L-alanyl-gamma-D-glutamyl-meso-2%2C6-diaminoheptanedioate ligase
b4261	lptF	M	139.288	57.5281	1.27573	NP_418682.1	lipopolysaccharide transport system protein LptF
b1102	fhuE	P	38.4842	15.8627	1.27863	NP_415620.1	ferric coprogen/ferric rhodotorulic acid outer membrane transporter
b1204	pth	J	74.77	30.7665	1.2811	NP_415722.1	peptidyl-tRNA hydrolase
b1798	leuE	E	39.8824	16.3961	1.2824	NP_416312.1	leucine exporter
b0888	trxB	O	270.553	111.213	1.28258	NP_415408.1	thioredoxin reductase
b2808	gcvA	K	126.62	51.9	1.28669	NP_417288.1	DNA-binding transcriptional dual regulator GcvA
b3064	tsaD	J	189.012	77.4408	1.28731	NP_417536.1	N(6)-L-threonylcarbamoyladenine synthase%2C TsaD subunit
b1095	fabF	I	2790.33	1142.44	1.28831	NP_415613.1	3-oxoacyl-[acyl carrier protein] synthase 2
b3230	rpsI	J	2149.98	879.187	1.29008	NP_417697.1	30S ribosomal subunit protein S9
b4517	gnsA	R	25.1696	10.2874	1.2908	YP_588446.1	putative phosphatidylethanolamine synthesis regulator GnsA
b3839	tatC	U	142.813	58.3521	1.29127	NP_418282.1	twin arginine protein translocation system - TatC protein
b2528	iscA	O	592.814	241.938	1.29294	NP_417023.1	iron-sulfur cluster insertion protein IscA
b0056	yabP	D	22.4688	9.15007	1.29607	YP_009518734.1	putative uncharacterized protein YabP
b2041	rfbB	M	263.963	107.49	1.29613	NP_416545.1	dTDP-glucose 4%2C6-dehydratase 1
b4000	hupA	L	557.985	227.015	1.29744	NP_418428.1	DNA-binding protein HU-alpha
b1988	nac	K	14.7477	5.9878	1.30039	NP_416493.1	DNA-binding transcriptional dual regulator Nac
b1596	ynfM	E	91.8716	37.2493	1.3024	NP_416113.1	putative transporter YnfM
b2914	rpiA	G	207.242	83.5383	1.3108	NP_417389.1	ribose-5-phosphate isomerase A
b2511	der	J	316.779	127.666	1.31111	NP_417006.2	50S ribosomal subunit stability factor
b4178	nsrR	K	421.106	169.707	1.31114	NP_418599.1	DNA-binding transcriptional regulator NsrR
b0766	ybhA	R	40.5202	16.3245	1.3116	NP_415287.1	pyridoxal phosphate/fructose-1%2C6-bisphosphate phosphatase
b3181	greA	K	188.159	75.7835	1.31199	NP_417648.4	transcription elongation factor GreA
b2730	hypE	O	379.227	152.672	1.31263	NP_417210.2	carbamoyl dehydratase HypE
b3838	tatB	U	90.4511	36.3481	1.31526	YP_026270.1	twin arginine protein translocation system - TatB protein
b0739	tolA	M	168.786	67.7109	1.31774	NP_415267.1	Tol-Pal system protein TolA
b1273	yciN	R	107.66	43.1355	1.31953	NP_415789.1	protein YciN
b0030	rihC	F	242.928	97.317	1.31977	NP_414571.1	ribonucleoside hydrolase RihC
b2526	hscA	O	1153.29	461.621	1.32097	NP_417021.1	iron-sulfur cluster biosynthesis chaperone HscA
b3390	aroK	E	470.367	188.232	1.32127	YP_026215.2	shikimate kinase 1
b3614	yibQ	G	47.8515	19.1146	1.32389	NP_418071.4	divergent polysaccharide deacetylase domain-containing protein YibQ
b3574	plaR	K	33.3838	13.323	1.32523	NP_418031.1	DNA-binding transcriptional repressor PlaR
b0464	acrR	V	20.6914	8.25665	1.3254	NP_414997.1	DNA-binding transcriptional repressor AcrR
b1254	yciB	D	77.5597	30.9487	1.32543	NP_415770.1	inner membrane protein
b2618	yfjF	R	22.9858	9.15578	1.32799	NP_417108.4	putative component of the Rsx system
b2780	pyrG	F	1459.58	581.088	1.32872	NP_417260.1	CTP synthetase
b3573	ysaA	C	52.8029	20.9685	1.3324	NP_418030.1	putative electron transport protein YsaA
b3071	nfeR	K	62.8765	24.9182	1.33532	NP_417542.1	DNA-binding transcriptional repressor NfeR
b0606	ahpF	V	560.786	221.854	1.33784	NP_415139.2	alkyl hydroperoxide reductase%2C AhpF component
b3702	dnaA	L	631.866	249.598	1.34001	NP_418157.1	chromosomal replication initiator protein DnaA
b3340	fusA	J	9820.84	3878.62	1.3403	NP_417799.1	elongation factor G
b1145	ymfK	K	49.2588	19.429	1.34217	NP_415663.1	putative repressor protein YmfK
b3396	mrcA	M	186.783	73.5859	1.34386	NP_417855.4	peptidoglycan glycosyltransferase/peptidoglycan DD-transpeptidase MrcA
b3295	rpoA	K	6594.37	2596.35	1.34475	NP_417754.1	RNA polymerase subunit alpha
b3836	tatA	U	210.844	82.9784	1.34537	NP_418280.4	twin arginine protein translocation system - TatA protein
b3701	dnaN	L	397.009	156.183	1.34593	NP_418156.1	beta sliding clamp
b0779	uvrB	L	491.412	192.715	1.35046	NP_415300.1	UvrABC excision nuclease subunit B
b4021	pepE	E	106.532	41.7779	1.35047	NP_418445.1	peptidase E
b4201	priB	L	257.198	100.784	1.35161	NP_418622.1	primosomal replication protein N
b2193	narP	K	217.01	85.0166	1.35195	NP_416697.1	DNA-binding transcriptional dual regulator NarP
b1583	ynfB	S	23.5214	9.19103	1.35568	NP_416100.1	DUF1283 domain-containing protein YnfB
b0315	pdeL	T	27.5793	10.7642	1.35735	NP_414849.1	DNA-binding transcriptional regulator/c-di-GMP phosphodiesterase PdeL
b3229	sspA	O	531.34	206.831	1.36118	NP_417696.1	stringent starvation protein A
b2677	proV	E	186.026	72.2868	1.3637	NP_417163.1	glycine betaine ABC transporter ATP binding subunit ProV
b3648	gmk	F	484.788	187.865	1.36766	NP_418105.1	guanylate kinase
b3342	rpsL	J	2107.44	816.63	1.36774	NP_417801.1	30S ribosomal subunit protein S12
b0902	pflA	O	344.783	133.56	1.3682	NP_415422.1	pyruvate formate-lyase activating enzyme
b4380	yjjI	S	136.671	52.9324	1.36849	NP_418797.1	DUF3029 domain-containing protein YjjI
b1914	uvrY	K	187.255	72.2545	1.37384	NP_416424.1	DNA-binding transcriptional activator UvrY
b1184	umuC	L	30.8387	11.8904	1.37495	NP_415702.1	DNA polymerase V catalytic protein
b2923	argO	E	47.6467	18.33	1.37817	NP_417398.1	L-arginine exporter
b1233	ychJ	S	135.695	51.9945	1.38394	NP_415749.1	NTF2-like domain-containing protein YchJ
b2066	udk	F	62.7777	24.0408	1.38477	NP_416570.2	uridine/cytidine kinase
b3199	lptC	S	59.1227	22.5975	1.38755	NP_417666.1	lipopolysaccharide transport system protein LptC
b3309	rplX	J	1260.33	481.649	1.38775	NP_417768.1	50S ribosomal subunit protein L24
b2299	yfcD	L	129.96	49.5195	1.392	NP_416802.1	putative Nudix hydrolase YfcD
b2330	prmB	J	307.614	117.064	1.39383	NP_416833.4	ribosomal protein L3 N(5)-glutamine methyltransferase
b0388	aroL	E	152.707	58.081	1.39463	NP_414922.1	shikimate kinase 2
b1728	ydjM	R	27.1869	10.2931	1.40123	NP_416242.6	inner membrane protein YdjM
b3464	ftsY	U	238.405	89.9809	1.40572	NP_417921.1	signal recognition particle receptor
b3936	rpmE	J	975.05	367.767	1.40669	NP_418371.1	50S ribosomal subunit protein L31
b2530	iscS	P	1407.85	530.359	1.40845	YP_026169.1	cysteine desulfurase IscS
b3640	dut	F	218.74	82.3742	1.40896	NP_418097.2	dUTP diphosphatase
b2311	ubiX	H	79.1122	29.7486	1.41108	NP_416814.1	flavin prenyltransferase
b3303	rpsE	J	3852.43	1446.09	1.41361	NP_417762.1	30S ribosomal subunit protein S5
b1133	mnmA	J	399.725	150.028	1.41377	NP_415651.4	tRNA-specific 2-thiouridylase
b3084	rlmG	J	117.926	44.2458	1.41427	NP_417555.4	23S rRNA m(2)G1835 methyltransferase
b1125	potB	E	73.5992	27.4796	1.42133	NP_415643.3	spermidine preferential ABC transporter membrane subunit PotB
b3999	yjaG	S	142.35	53.1349	1.42171	NP_418427.1	DUF416 domain-containing protein YjaG
b0931	pncB	H	313.705	117.076	1.42196	NP_415451.1	nicotinate phosphoribosyltransferase
b0951	pqiB	M	87.5915	32.6758	1.42257	NP_415471.1	intermembrane transport protein PqiB
b3461	rpoH	K	1518.28	565.629	1.42451	NP_417918.1	RNA polymerase sigma factor RpoH
b2017	yefM	D	41.6588	15.4847	1.42777	NP_416521.2	YefM antitoxin of the YoeB-YefM toxin-antitoxin pair and DNA binding transcriptional repressor
b1345	intR	X	15.8266	5.87635	1.42936	NP_415861.1	putative integrase
b3633	waaA	M	225.755	83.6824	1.43176	NP_418090.1	KDO transferase
b2431	yfeX	V	387.866	143.325	1.43627	NP_416926.4	porphyrinogen peroxidase
b4090	rpiB	G	32.1354	11.8567	1.43846	NP_418514.1	allose-6-phosphate isomerase/ribose-5-phosphate isomerase B
b2175	mepS	M	959.042	353.728	1.43895	NP_416680.1	peptidoglycan endopeptidase/peptidoglycan L%2CD-carboxypeptidase
b1109	ndh	C	676.226	249.354	1.43931	NP_415627.1	NADH:quinone oxidoreductase II
b2890	lysS	J	646.736	238.057	1.44187	NP_417366.1	lysine--tRNA ligase
b3261	fis	K	100.497	36.9656	1.4429	NP_417727.1	DNA-binding transcriptional dual regulator Fis
b0307	ykgF	C	123.21	45.2972	1.44362	NP_414841.1	putative amino acid dehydrogenase with NAD(P)-binding domain and ferridoxin-like domain
b4379	yjjW	O	40.5773	14.8992	1.44544	NP_418796.1	putative glycyl-radical enzyme activating enzyme YjjW
b1531	marA	K	22.4886	8.2356	1.44925	NP_416048.2	DNA-binding transcriptional dual regulator MarA
b3401	hslO	O	229.307	83.7728	1.45273	NP_417860.2	molecular chaperone Hsp33
b0529	folD	H	463.712	169.26	1.45399	NP_415062.1	bifunctional methylenetetrahydrofolate dehydrogenase/methenyltetrahydrofolate cyclohydrolase
b3783	rho	K	1367.46	498.459	1.45596	NP_418230.1	transcription termination factor Rho
b1252	tonB	M	85.4095	30.9894	1.46262	NP_415768.1	Ton complex subunit TonB
b1162	bluR	K	111.486	40.3075	1.46775	NP_415680.1	DNA-binding transcriptional repressor BluR
b3165	rpsO	J	1501.89	542.994	1.46777	NP_417634.1	30S ribosomal subunit protein S15
b2581	yfiF	J	267.972	96.8721	1.46793	NP_417076.1	putative methyltransferase YfiF
b0104	guaC	F	330.038	119.23	1.46889	NP_414646.1	GMP reductase
b3166	truB	J	448.651	162.072	1.46896	NP_417635.1	tRNA pseudouridine(55) synthase
b0416	nusB	K	306.476	110.47	1.47212	NP_414950.1	transcription antitermination protein NusB
b3916	pfkA	G	586.783	211.131	1.47469	NP_418351.1	6-phosphofructokinase 1
b1330	ynaI	M	36.1215	12.9941	1.47501	NP_415846.1	small conductance mechanosensitive channel YnaI
b3985	rplJ	J	3627.97	1300.3	1.48032	NP_418412.1	50S ribosomal subunit protein L10
b0399	phoB	K	40.9417	14.6522	1.48246	NP_414933.1	DNA-binding transcriptional dual regulator PhoB
b2400	gltX	J	583.941	208.96	1.48259	NP_416899.1	glutamate--tRNA ligase
b3649	rpoZ	K	212.794	76.0097	1.4852	NP_418106.1	RNA polymerase subunit omega
b2616	recN	L	376.319	134.284	1.48666	YP_026172.1	DNA repair protein RecN
b0463	acrA	V	338.109	120.625	1.48696	NP_414996.1	multidrug efflux pump membrane fusion lipoprotein AcrA
b2517	rlmN	J	323.82	115.477	1.48758	NP_417012.1	23S rRNA m(2)A2503 methyltransferase/tRNA m(2)A37 methyltransferase
b3623	waaU	M	40.6762	14.3979	1.49832	NP_418080.1	putative ADP-heptose:LPS heptosyltransferase 4
b0150	fhuA	P	321.998	113.918	1.49906	NP_414692.1	ferrichrome outer membrane transporter/phage receptor
b3296	rpsD	J	3386.37	1197.61	1.49958	NP_417755.1	30S ribosomal subunit protein S4
b2832	ygdQ	P	126.552	44.608	1.50436	NP_417309.1	PF03741 family inner membrane protein YgdQ
b4699	fnrS	T	16.4698	5.79709	1.50642
b3641	slmA	D	199.625	70.1135	1.50952	NP_418098.4	nucleoid occlusion factor SlmA
b3624	waaZ	M	30.2505	10.6133	1.51109	NP_418081.1	lipopolysaccharide core biosynthesis protein WaaZ
b2891	prfB	J	393.536	137.98	1.51203	NP_417367.1	peptide chain release factor RF2
b3782	rhoL	K	213.783	74.2778	1.52515	YP_009518827.1	rho operon leader peptide
b3813	uvrD	L	520.323	180.117	1.53048	NP_418258.1	DNA helicase II
b2476	purC	F	381.573	132.049	1.53088	NP_416971.1	phosphoribosylaminoimidazole-succinocarboxamide synthase
b2527	hscB	O	243.234	83.4795	1.54285	NP_417022.1	[Fe-S] cluster biosynthesis co-chaperone HscB
b1131	purB	F	307.148	105.298	1.54446	NP_415649.1	adenylosuccinate lyase
b0590	fepD	P	47.4414	16.2043	1.54977	NP_415122.1	ferric enterobactin ABC transporter membrane subunit FebD
b0592	fepB	P	28.7862	9.81753	1.55194	NP_415124.1	ferric enterobactin ABC transporter periplasmic binding protein
b2185	rplY	J	396.243	134.917	1.55431	NP_416690.1	50S ribosomal subunit protein L25
b3304	rplR	J	1088.93	370.478	1.55545	NP_417763.1	50S ribosomal subunit protein L18
b4108	yjdM	P	40.6611	13.8323	1.55561	NP_418532.1	zinc ribbon domain-containing protein YjdM
b1452	yncE	R	364.578	123.635	1.56014	NP_415969.1	PQQ-like domain-containing protein YncE
b0436	tig	O	2692.22	912.019	1.56166	NP_414970.1	trigger factor
b2567	rnc	K	157.999	53.4915	1.56253	NP_417062.1	RNase III
b2415	ptsH	G	420.837	142.185	1.56549	NP_416910.1	phosphocarrier protein HPr
b3294	rplQ	J	1445.75	488.458	1.56551	NP_417753.1	50S ribosomal subunit protein L17
b4484	cpxP	O	986.778	332.827	1.56795	YP_026277.1	periplasmic protein CpxP
b0911	rpsA	J	10289.1	3454.1	1.57473	NP_415431.1	30S ribosomal subunit protein S1
b3706	mnmE	J	134.981	45.3002	1.57517	NP_418162.1	5-carboxymethylaminomethyluridine-tRNA synthase GTPase subunit
b3168	infB	J	3685	1235.57	1.57649	NP_417637.1	translation initiation factor IF-2beta'
b4293	fecI	K	30.8159	10.3284	1.57706	NP_418713.1	RNA polymerase sigma factor FecI
b0945	pyrD	F	162.817	54.5211	1.57837	NP_415465.1	dihydroorotate dehydrogenase%2C type 2
b2399	yfeD	V	157.293	52.5988	1.58035	NP_416898.3	putative DNA-binding transcriptional regulator YfeD
b3725	pstB	P	110.199	36.8484	1.58043	NP_418181.1	phosphate ABC transporter ATP binding subunit
b0948	rlmL	J	399.607	133.412	1.58269	NP_415468.1	fused 23S rRNA m(2)G2445 methyltransferase and 23S rRNA m(7)G2069 methyltransferase
b4226	ppa	C	710.238	236.663	1.58547	NP_418647.1	inorganic pyrophosphatase
b2529	iscU	O	397.726	132.224	1.58879	NP_417024.1	scaffold protein for iron-sulfur cluster assembly
b0594	entE	Q	92.0104	30.5348	1.59134	NP_415126.1	2%2C3-dihydroxybenzoate-AMP ligase
b1629	rsxC	C	110.292	36.5102	1.59496	NP_416146.1	SoxR [2Fe-2S] reducing system protein RsxC
b3705	yidC	M	1134.9	374.993	1.59763	NP_418161.1	membrane protein insertase YidC
b2040	rfbD	M	171.728	56.7043	1.59859	NP_416544.1	dTDP-4-dehydrorhamnose reductase
b4042	dgkA	I	24.0719	7.91811	1.60412	NP_418466.1	diacylglycerol kinase
b0127	yadG	Q	72.4561	23.8305	1.6043	NP_414669.1	putative ABC transporter ATP-binding protein YadG
b0401	brnQ	E	355.975	117.025	1.60496	NP_414935.1	branched chain amino acid transporter BrnQ
b1634	dtpA	E	1001.37	329.137	1.60522	NP_416151.1	dipeptide/tripeptide:H(+) symporter DtpA
b3560	glyQ	J	346.533	113.778	1.60677	NP_418017.1	glycine--tRNA ligase subunit alpha
b1086	rluC	J	149.028	48.8322	1.60968	NP_415604.1	23S rRNA pseudouridine(955/2504/2580) synthase
b2187	yejL	S	62.6619	20.3925	1.61955	NP_416692.1	DUF1414 domain-containing protein YejL
b2027	wzzB	M	417.884	135.719	1.62248	NP_416531.4	O-antigen co-polymerase
b1253	yciA	I	21.4989	6.96269	1.62655	NP_415769.1	acyl-CoA thioesterase YciA
b3082	higA	V	18.6118	6.02571	1.62702	NP_417553.1	antitoxin/DNA-binding transcriptional repressor HigA
b4292	fecR	P	52.3289	16.9127	1.6295	NP_418712.1	ferric citrate regulator FecR
b2894	xerD	L	137.728	44.3987	1.63323	NP_417370.1	site-specific recombinase
b2037	rfbX	M	122.159	39.3547	1.63415	NP_416541.1	polyisoprenol-linked O16-antigen repeat unit flippase
b2206	napA	C	206.293	66.2985	1.63765	NP_416710.1	periplasmic nitrate reductase subunit NapA
b2746	ispF	I	60.4109	19.3995	1.63879	NP_417226.1	2-C-methyl-D-erythritol 2%2C4-cyclodiphosphate synthase
b4043	lexA	K	1107.32	355.425	1.63945	NP_418467.1	DNA-binding transcriptional repressor LexA
b3742	mioC	C	320.481	102.736	1.6413	NP_418198.1	flavoprotein MioC
b1676	pykF	G	636.319	203.365	1.64568	NP_416191.1	pyruvate kinase 1
b1847	yebF	R	223.915	71.0748	1.65554	NP_416361.2	secreted protein YebF
b0469	apt	F	104.302	33.0496	1.65806	NP_415002.1	adenine phosphoribosyltransferase
b0842	mdfA	E	44.1492	13.8974	1.66758	NP_415363.1	multidrug efflux pump MdfA/Na(+):H(+) antiporter/K(+):H(+) antiporter
b2533	suhB	G	235.866	74.1375	1.66969	NP_417028.1	Nus factor SuhB
b1203	ychF	J	376.888	118.416	1.67028	NP_415721.1	redox-responsive ATPase YchF
b0797	rhlE	J	199.15	62.3959	1.67434	NP_415318.1	ATP-dependent RNA helicase RhlE
b0400	phoR	T	73.533	22.9977	1.6769	NP_414934.1	sensor histidine kinase PhoR
b4723	ymcF	S	41.5427	12.9814	1.67815	YP_009518761.1	protein YmcF
b2531	iscR	K	545.041	169.95	1.68126	NP_417026.1	DNA-binding transcriptional dual regulator IscR
b2926	pgk	G	1032.02	318.582	1.69573	NP_417401.1	phosphoglycerate kinase
b1658	purR	K	422.23	130.289	1.69632	NP_416175.1	DNA-binding transcriptional repressor PurR
b0595	entB	Q	33.3598	10.2931	1.69642	NP_415127.1	enterobactin synthase component B
b3764	maoP	S	67.3662	20.7766	1.69706	NP_418213.1	macrodomain Ori protein
b2525	fdx	C	65.9608	20.2646	1.70265	NP_417020.1	reduced ferredoxin
b2765	queD	H	28.1092	8.63355	1.70302	NP_417245.1	6-carboxy-5%2C6%2C7%2C8-tetrahydropterin synthase
b2524	iscX	O	87.1159	26.6659	1.70794	NP_417019.1	accessory iron-sulfur cluster assembly protein IscX
b2204	napH	C	68.4216	20.9363	1.70844	NP_416708.1	ferredoxin-type protein NapH
b0661	miaB	J	253.261	77.2534	1.71296	NP_415194.1	isopentenyl-adenosine A37 tRNA methylthiolase
b2927	epd	G	560.258	169.192	1.72743	NP_417402.1	D-erythrose-4-phosphate dehydrogenase
b1061	dinI	V	53.0922	16.0298	1.72775	NP_415579.1	DNA damage-inducible protein I
b2959	yggL	S	61.4083	18.4062	1.73825	NP_417434.4	putative ribosome assembly factor YggL
b0526	cysS	J	302.317	90.4034	1.74161	NP_415059.1	cysteine--tRNA ligase
b3727	pstC	P	81.0267	24.2297	1.74162	NP_418183.1	phosphate ABC transporter membrane subunit PstC
b3821	pldA	M	125.25	37.355	1.74544	NP_418265.1	outer membrane phospholipase A
b3986	rplL	J	1134.15	337.867	1.74708	NP_418413.1	50S ribosomal subunit protein L12
b2566	era	J	290.36	86.4015	1.74871	NP_417061.1	30S ribosomal subunit maturation GTPase Era
b0169	rpsB	J	3752.32	1111.15	1.75573	NP_414711.1	30S ribosomal subunit protein S2
b3231	rplM	J	2047.29	606.226	1.75579	NP_417698.1	50S ribosomal subunit protein L13
b3775	ppiC	O	62.272	18.3821	1.76029	NP_418223.1	peptidyl-prolyl cis-trans isomerase C
b2675	nrdE	F	32.6649	9.62835	1.76238	NP_417161.1	ribonucleoside-diphosphate reductase 2 subunit alpha
b3717	cbrC	R	17.2808	5.07752	1.76697	NP_418173.1	PF03691 family colicin E2 tolerance protein CbrC
b0596	entA	I	27.6779	8.12415	1.76845	NP_415128.1	2%2C3-dihydro-2%2C3-dihydroxybenzoate dehydrogenase
b0232	yafN	D	15.7586	4.62442	1.76879	NP_414767.1	antitoxin YafN
b1630	rsxD	C	50.1315	14.6947	1.77043	NP_416147.1	SoxR [2Fe-2S] reducing system protein RsxD
b4748	ynfT	S	76.7193	22.4673	1.77176	YP_009518787.1	protein YnfT
b3724	phoU	P	105.216	30.8044	1.77215	NP_418180.1	negative regulator of the pho regulon
b2597	raiA	J	94.1935	27.57	1.77253	NP_417088.1	ribosome-associated inhibitor A
b3730	glmU	M	1240.04	362.855	1.77292	NP_418186.1	fused N-acetylglucosamine-1-phosphate uridyltransferase and glucosamine-1-phosphate acetyltransferase
b3365	nirB	C	36.6915	10.7289	1.77394	NP_417824.1	nitrite reductase (NADH) large subunit
b3984	rplA	J	4496.99	1313.06	1.77602	NP_418411.1	50S ribosomal subunit protein L1
b3639	dfp	H	180.818	52.5268	1.78341	NP_418096.4	fused 4'-phosphopantothenoylcysteine decarboxylase and phosphopantothenoylcysteine synthetase
b0958	sulA	D	314.033	91.125	1.785	NP_415478.1	cell division inhibitor SulA
b2323	fabB	I	1906	552.09	1.78757	NP_416826.1	3-oxoacyl-[acyl carrier protein] synthase 1
b0819	ldtB	S	174.378	50.3735	1.79148	NP_415340.1	L%2CD-transpeptidase LdtB
b3180	yhbY	J	177.657	51.1977	1.79494	NP_417647.1	ribosome assembly factor YhbY
b0390	aroM	S	77.6038	22.3498	1.79587	NP_414924.1	protein AroM
b4375	prfC	J	519.494	149.387	1.79806	NP_418792.1	peptide chain release factor RF3
b3162	deaD	J	4231.95	1213.9	1.80167	NP_417631.2	ATP-dependent RNA helicase DeaD
b3983	rplK	J	1514.83	432.184	1.80944	NP_418410.1	50S ribosomal subunit protein L11
b3917	sbp	P	32.6061	9.30254	1.80945	NP_418352.1	sulfate/thiosulfate ABC transporter periplasmic binding protein Sbp
b2518	ndk	F	398.038	112.714	1.82024	NP_417013.1	nucleoside diphosphate kinase
b3714	adeP	R	512.835	145.117	1.82128	NP_418170.1	adenine:H(+) symporter
b1439	ydcR	E	67.6303	19.0721	1.82621	NP_415956.1	fused putative DNA-binding transcriptional regulator/putative aminotransferase YdcR
b2042	galF	M	502.065	141.108	1.83107	NP_416546.1	UTP:glucose-1-phosphate uridylyltransferase%2C low activity
b4147	efp	J	667.802	186.967	1.83664	NP_418571.1	protein chain elongation factor EF-P
b4203	rplI	J	1040.66	289.757	1.84459	NP_418624.1	50S ribosomal subunit protein L9
b2106	rcnA	P	23.4305	6.52384	1.84459	NP_416609.1	Ni(2(+))/Co(2(+)) exporter
b4241	treR	K	38.3489	10.6363	1.85019	NP_418662.1	DNA-binding transcriptional repressor TreR
b3634	coaD	H	67.4281	18.6332	1.85547	NP_418091.1	pantetheine-phosphate adenylyltransferase
b0954	fabA	I	571.184	157.744	1.85637	NP_415474.1	beta-hydroxyacyl-acyl carrier protein dehydratase/isomerase
b3700	recF	L	157.827	43.4825	1.85984	NP_418155.1	recombination mediator protein RecF
b0737	tolQ	U	73.9343	20.2857	1.86578	NP_415265.1	Tol-Pal system protein TolQ
b0113	pdhR	K	243.207	66.6729	1.86701	NP_414655.1	DNA-binding transcriptional dual regulator PdhR
b3167	rbfA	J	182.071	49.2162	1.8873	NP_417636.1	30S ribosome binding factor
b4414	tff	T	254.27	68.7156	1.88765
b2205	napG	C	34.5075	9.30254	1.89121	NP_416709.1	ferredoxin-type protein NapG
b0990	cspG	O	3075.65	821.887	1.90388	NP_415510.1	cold shock protein CspG
b4064	ghxP	R	362.089	96.0589	1.91435	NP_418488.1	guanine/hypoxanthine transporter GhxP
b3637	rpmB	J	1606.56	424.523	1.92006	NP_418094.1	50S ribosomal subunit protein L28
b3636	rpmG	J	192.212	50.7071	1.92244	NP_418093.1	50S ribosomal subunit protein L33
b3184	yhbE	E	366.247	95.3546	1.94144	NP_417651.1	putative transporter YhbE
b3306	rpsH	J	1313.01	341.13	1.94449	NP_417765.1	30S ribosomal subunit protein S8
b0884	infA	J	682.32	176.545	1.95042	NP_415404.1	translation initiation factor IF-1
b4088	alsB	G	39.7193	10.2636	1.9523	NP_418512.1	D-allose ABC transporter periplasmic binding protein
b3169	nusA	K	1718.75	443.777	1.95346	NP_417638.1	transcription termination/antitermination protein NusA
b1089	rpmF	J	656.811	169.436	1.95473	NP_415607.1	50S ribosomal subunit protein L32
b1375	ynaE	S	25.011	6.44503	1.9563	NP_415893.2	uncharacterized protein YnaE
b3154	yhbP	S	48.8512	12.5835	1.95686	NP_417623.1	putative FMN binding protein YhbP
b2576	srmB	L	254.528	65.4121	1.9602	NP_417071.1	ATP-dependent RNA helicase SrmB
b0674	asnB	E	325.488	83.5613	1.9617	NP_415200.1	asparagine synthetase B
b1018	efeO	P	67.5561	17.3194	1.9637	NP_415537.1	ferrous iron transport system protein EfeO
b4200	rpsF	J	963.381	245.611	1.97173	NP_418621.5	30S ribosomal subunit protein S6
b1263	trpD	E	252.225	64.1525	1.97514	NP_415779.1	anthranilate synthase subunit TrpD
b0393	rdgC	L	93.2179	23.6628	1.97799	NP_414927.1	nucleoid-associated protein RdgC
b3186	rplU	J	543.236	137.665	1.98042	NP_417653.1	50S ribosomal subunit protein L21
b1892	flhD	N	103.091	25.9191	1.99183	NP_416406.4	DNA-binding transcriptional dual regulator FlhD
b0308	ykgG	R	88.1811	22.1613	1.99243	NP_414842.4	DUF162 domain-containing lactate utilization protein YkgG
b1126	potA	E	160.322	40.0333	2.0017	NP_415644.1	spermidine preferential ABC transporter ATP binding subunit
b3974	coaA	H	75.5293	18.7136	2.01295	NP_418405.1	pantothenate kinase
b4373	rimI	J	40.7484	10.0687	2.01686	NP_418790.1	protein N-acetyltransferase RimI
b4372	holD	L	100.238	24.7336	2.01889	NP_418789.1	DNA polymerase III subunit psi
b2350	yfdG	S	27.9161	6.88648	2.01926	NP_416851.1	putative bactoprenol-linked glucose translocase
b3556	cspA	K	24103.5	5934.15	2.02213	NP_418012.1	cold shock protein CspA
b3870	glnA	E	1317	323.26	2.02649	NP_418306.1	glutamine synthetase
b1704	aroH	E	260.446	63.7436	2.03063	NP_416219.1	3-deoxy-7-phosphoheptulonate synthase%2C Trp-sensitive
b0170	tsf	J	2664.13	651.115	2.03268	NP_414712.1	protein chain elongation factor EF-Ts
b2428	murQ	M	49.0322	11.9754	2.03366	NP_416923.1	N-acetylmuramic acid 6-phosphate etherase
b2203	napB	C	24.3445	5.89893	2.04507	NP_416707.4	periplasmic nitrate reductase cytochrome c550 protein
b4202	rpsR	J	87.4643	21.1818	2.04587	NP_418623.1	30S ribosomal subunit protein S18
b3005	exbD	U	183.696	44.4448	2.04723	NP_417478.1	Ton complex subunit ExbD
b1097	mltG	M	49.5231	11.936	2.05278	NP_415615.1	endolytic murein transglycosylase
b3170	rimP	J	626.451	150.684	2.05568	NP_417639.6	ribosome maturation factor RimP
b2171	yeiP	R	35.498	8.52775	2.0575	NP_416676.4	elongation factor P-like protein YeiP
b3652	recG	L	289.792	69.4682	2.06059	NP_418109.1	ATP-dependent DNA helicase RecG
b0306	ykgE	C	71.5056	16.9808	2.07415	NP_414840.1	putative lactate utilization oxidoreductase YkgE
b3093	exuT	E	152.788	36.1855	2.07805	NP_417564.2	hexuronate transporter
b2343	yfcZ	S	662.524	156.276	2.08388	NP_416845.2	DUF406 domain-containing protein YfcZ
b0023	rpsT	J	1023.04	240.953	2.08604	NP_414564.1	30S ribosomal subunit protein S20
b1475	fdnH	C	31.8606	7.47361	2.0919	NP_415992.1	formate dehydrogenase N subunit beta
b0002	thrA	E	979.894	228.312	2.10162	NP_414543.1	fused aspartate kinase/homoserine dehydrogenase 1
b2498	upp	F	579.281	134.326	2.10852	NP_416993.2	uracil phosphoribosyltransferase
b1269	rluB	J	465.484	107.68	2.11198	NP_415785.1	23S rRNA pseudouridine(2605) synthase
b2211	yojI	P	124.27	28.4041	2.12931	NP_416715.1	ABC transporter family protein/microcin J25 efflux protein
b2699	recA	L	3537.01	808.092	2.12994	NP_417179.1	DNA recombination/repair protein RecA
b3364	tsgA	E	23.4048	5.28617	2.14651	NP_417823.1	putative transporter TsgA
b3018	plsC	I	80.2798	18.0998	2.14906	NP_417490.1	1-acylglycerol-3-phosphate O-acyltransferase PlsC
b3185	rpmA	J	668.403	150.204	2.15379	NP_417652.1	50S ribosomal subunit protein L27
b4557	yidD	M	20.9726	4.70063	2.15758	YP_588472.1	membrane protein insertion efficiency factor
b3729	glmS	M	2693.56	597.245	2.17312	NP_418185.1	L-glutamine--D-fructose-6-phosphate aminotransferase
b3313	rplP	J	3835.18	847.746	2.17759	NP_417772.1	50S ribosomal subunit protein L16
b3065	rpsU	J	738.426	163.036	2.17926	NP_417537.1	30S ribosomal subunit protein S21
b4539	yoeB	V	21.7557	4.77423	2.18805	YP_588458.1	ribosome-dependent mRNA interferase toxin YoeB
b3320	rplC	J	6837.48	1496.55	2.19182	NP_417779.1	50S ribosomal subunit protein L3
b0821	ybiU	R	48.4301	10.5739	2.1954	NP_415342.1	DUF1479 domain-containing protein YbiU
b3816	corA	P	184.437	40.2367	2.19654	NP_418260.1	Ni(2(+))/Co(2(+))/Mg(2(+)) transporter
b4537	yecJ	S	20.99	4.54822	2.20633	NP_416416.2	DUF2766 domain-containing protein YecJ
b3606	trmL	J	38.5727	8.33438	2.21043	NP_418063.1	tRNA (cytidine/uridine-2'-O)-ribose methyltransferase
b0961	yccF	S	31.4518	6.79342	2.21093	NP_415481.1	PF03733 family inner membrane protein YccF
b3741	mnmG	J	713.804	153.843	2.21406	NP_418197.1	5-carboxymethylaminomethyluridine-tRNA synthase subunit MnmG
b0398	sbcD	L	42.5426	9.11641	2.22237	NP_414932.1	ATP-dependent structure-specific DNA nuclease - SbcD subunit
b3317	rplB	J	5182.18	1109.44	2.22372	NP_417776.1	50S ribosomal subunit protein L2
b0238	gpt	X	140.957	30.1201	2.22646	NP_414773.1	xanthine-guanine phsophoribosyltransferase
b1848	yebG	L	202.756	43.2442	2.22917	NP_416362.1	DNA damage-inducible protein YebG
b3643	rph	J	196.381	41.7834	2.23266	YP_009518822.1	truncated RNase PH
b4750	ynfS	S	59.9363	12.6877	2.24	YP_009518791.1	protein YnfS
b2557	purL	F	1977.42	417.966	2.24216	YP_026170.1	phosphoribosylformylglycinamide synthetase
b3314	rpsC	J	4172.86	879.524	2.24624	NP_417773.1	30S ribosomal subunit protein S3
b3118	tdcA	K	262.11	55.2104	2.24716	NP_417588.1	DNA-binding transcriptional activator TdcA
b3630	waaP	M	36.7117	7.66692	2.25952	NP_418087.1	lipopolysaccharide core heptose (I) kinase
b4823	ytiE	S	17.4301	3.63375	2.26205	YP_010283920.1	protein YtiE
b3871	bipA	J	2314.05	481.513	2.26478	YP_026274.1	50S ribosomal subunit assembly factor BipA
b3319	rplD	J	4344.05	898.137	2.27404	NP_417778.1	50S ribosomal subunit protein L4
b1530	marR	K	17.7882	3.6664	2.27848	NP_416047.4	DNA-binding transcriptional repressor MarR
b3316	rpsS	J	1158.37	238.08	2.28258	NP_417775.1	30S ribosomal subunit protein S19
b2943	galP	E	53.2802	10.9365	2.28445	NP_417418.1	galactose:H(+) symporter
b3557	insJ	L	38.2018	7.83466	2.2857	NP_418014.1	insertion element IS150 protein InsA
b0262	afuC	G	36.5324	7.47355	2.28931	NP_414796.2	ABC transporter ATP-binding protein AfuC
b3311	rpsQ	J	1361.42	275.838	2.30322	NP_417770.1	30S ribosomal subunit protein S17
b1149	ymfN	X	17.1823	3.47874	2.30428	YP_009518764.1	chimeric replication protein/phage terminase YmfN
b3175	secG	U	1773.12	357.073	2.312	NP_417642.1	Sec translocon subunit SecG
b3321	rpsJ	J	2498.42	502.91	2.31264	NP_417780.1	30S ribosomal subunit protein S10
b4360	yjjA	S	62.1478	12.4495	2.31962	NP_418780.2	DUF2501 domain-containing protein YjjA
b1876	argS	J	512.581	101.739	2.33291	NP_416390.1	arginine--tRNA ligase
b3703	rpmH	J	269.453	53.1572	2.3417	NP_418158.1	50S ribosomal subunit protein L34
b2507	guaA	F	2038.07	398.383	2.35497	NP_417002.1	GMP synthetase
b3704	rnpA	J	118.7	23.1815	2.35628	NP_418159.1	RNase P protein component
b2030	insH7	X	16.6555	3.22914	2.36678	NP_415847.2	IS5 family transposase and trans-activator
b3006	exbB	N	396.845	76.7296	2.37072	NP_417479.1	Ton complex subunit ExbB
b3312	rpmC	J	421.083	80.6988	2.38349	NP_417771.1	50S ribosomal subunit protein L29
b4367	fhuF	P	310.815	58.3476	2.41331	NP_418787.1	ferric-siderophore reductase FhuF
b0451	amtB	P	21.9076	3.86237	2.50387	NP_414985.1	ammonium transporter
b2562	yfhL	C	64.4224	11.3145	2.50939	NP_417057.1	putative 4Fe-4S cluster-containing protein YfhL
b3318	rplW	J	1306.84	228.055	2.51863	NP_417777.1	50S ribosomal subunit protein L23
b2214	ftp	H	77.2996	13.4344	2.52453	NP_416718.1	FAD:protein FMN transferase
b2313	cvpA	M	468.427	81.1498	2.52917	NP_416816.1	colicin V production protein
b2957	ansB	E	5042.38	866.007	2.54165	NP_417432.1	L-asparaginase 2
b1264	trpE	E	279.55	46.8975	2.57552	NP_415780.1	anthranilate synthase subunit TrpE
b2500	purN	F	295.17	49.3819	2.57949	NP_416995.1	phosphoribosylglycinamide formyltransferase 1
b2081	trhP	O	321.405	53.5735	2.5848	NP_416585.1	tRNA wobble base hydroxylation protein TrhP
b1238	tdk	F	24.1191	4.01065	2.58827	NP_415754.1	thymidine/deoxyuridine kinase
b3315	rplV	J	2254.53	372.495	2.59753	NP_417774.1	50S ribosomal subunit protein L22
b0805	fiu	P	126.173	20.7709	2.60277	NP_415326.1	iron catecholate outer membrane transporter Fiu
b0815	opgE	M	198.194	32.6077	2.60363	NP_415336.1	phosphoethanolamine transferase OpgE
b3740	rsmG	J	91.484	14.916	2.61665	NP_418196.1	16S rRNA m(7)G527 methyltransferase
b3211	yhcC	R	20.3531	3.30794	2.62124	NP_417678.1	radical SAM family oxidoreductase YhcC
b0822	ybiV	R	21.4063	3.47874	2.6214	NP_415343.1	sugar phosphatase YbiV
b3743	asnC	K	23.9325	3.78356	2.66116	NP_418199.1	DNA-binding transcriptional dual regulator AsnC
b3183	obgE	R	421.861	66.4277	2.66691	NP_417650.1	GTPase ObgE
b3980	tufB	E	6066.77	952.682	2.67086	NP_418407.1	translation elongation factor Tu 2
b3744	asnA	E	1540.54	240.01	2.68227	NP_418200.1	asparagine synthetase A
b0585	fes	P	25.4912	3.97122	2.68234	NP_415117.2	ferric enterobactin esterase
b4337	mdtM	E	310.857	48.3375	2.68504	NP_418757.1	multidrug efflux pump/bile salt:H(+) antiporter/Na(+):H(+) antiporter/K(+):H(+) antiporter
b3612	gpmM	G	989.946	153.313	2.69087	NP_418069.1	2%2C3-bisphosphoglycerate-independent phosphoglycerate mutase
b2312	purF	F	750.336	115.846	2.69533	NP_416815.1	amidophosphoribosyltransferase
b2499	purM	F	737.091	113.305	2.70164	NP_416994.1	phosphoribosylformylglycinamide cyclo-ligase
b1849	purT	F	347.009	53.2137	2.7051	NP_416363.1	phosphoribosylglycinamide formyltransferase 2
b4062	soxS	K	260.17	39.8541	2.70666	NP_418486.1	DNA-binding transcriptional dual regulator SoxS
b4409	blr	V	53.0034	8.10011	2.71007	YP_025303.1	beta-lactam resistance protein
b1438	hicB	V	33.995	5.13687	2.72636	NP_415955.2	antitoxin of the HicA-HicB toxin-antitoxin system/ DNA-binding transcriptional repressor HicB
b3158	ubiU	O	91.6845	13.7787	2.73424	NP_417627.1	ubiquinone biosynthesis protein UbiU
b4005	purD	F	789.025	111.506	2.82295	NP_418433.1	phosphoribosylamine--glycine ligase
b0522	purK	F	496.814	69.6814	2.83386	NP_415055.1	5-(carboxyamino)imidazole ribonucleotide synthase
b3728	pstS	P	194.89	26.3255	2.88812	NP_418184.1	phosphate ABC transporter periplasmic binding protein
b3159	ubiV	O	79.9322	10.6558	2.90714	NP_417628.2	ubiquinone biosynthesis protein UbiV
b2698	recX	O	84.9982	11.0904	2.93811	NP_417178.1	RecA inhibitor RecX
b1544	ydfK	V	22.5445	2.85071	2.98338	NP_416062.2	cold shock protein YdfK
b1558	cspF	K	102.833	12.9757	2.98642	NP_416076.1	cold shock-like protein CspF
b1474	fdnG	C	138.792	16.4402	3.07763	NP_415991.1	formate dehydrogenase N subunit alpha
b2155	cirA	P	395.251	46.6752	3.08204	NP_416660.1	iron-catecholate outer membrane transporter CirA
b0823	ybiW	C	145.418	16.9101	3.10425	NP_415344.1	putative pyruvate formate lyase
b4006	purH	F	990.615	113.264	3.12863	NP_418434.1	bifunctional AICAR transformylase/IMP cyclohydrolase
b0523	purE	F	307.768	34.8226	3.14375	NP_415056.1	N(5)-carboxyaminoimidazole ribonucleotide mutase
b0593	entC	H	129.422	14.1428	3.19393	NP_415125.1	isochorismate synthase EntC
b3726	pstA	P	146.46	15.8715	3.206	NP_418182.1	phosphate ABC transporter membrane subunit PstA
b3654	xanP	F	756.306	80.8139	3.22629	NP_418111.1	xanthine:H(+) symporter XanP
b0591	entS	E	146.217	14.8766	3.29699	NP_415123.1	enterobactin exporter EntS
b0584	fepA	P	210.205	21.3648	3.29849	NP_415116.1	ferric enterobactin outer membrane transporter
b0825	fsaA	G	96.6626	8.67445	3.47811	NP_415346.4	fructose-6-phosphate aldolase 1
b3558	insK	L	24.5783	2.18325	3.49284	NP_418015.1	IS150 family conserved protein InsB
b4793	ysaE	S	17.8122	1.47902	3.59016	YP_010051206.1	protein YsaE
b1140	intE	L	37.6228	3.02411	3.63702	NP_415658.1	putative integrase
b2669	stpA	R	19.3486	1.55522	3.63704	NP_417155.1	DNA-binding transcriptional repressor StpA with RNA chaperone activity
b0685	ybfE	S	31.8142	2.54589	3.64343	NP_415211.2	ribbon-helix-helix domain-containing protein YbfE
b1545	pinQ	L	32.3625	2.56275	3.65856	NP_416063.1	putative recombinase PinQ
b3408	feoA	P	62.9383	4.90565	3.68142	NP_417867.1	ferrous iron transport protein A
b1374	pinR	L	56.2574	4.12363	3.77006	NP_415892.1	putative site-specific recombinase
b0824	ybiY	O	42.6278	2.94791	3.85403	NP_415345.2	putative pyruvate formate-lyase activating enzyme YbiY
b3070	nfeF	P	112.121	7.63168	3.87691	NP_417541.1	NADPH-dependent ferric-chelate reductase
b1144	ymfJ	D	69.2676	4.63715	3.90087	NP_415662.2	uncharacterized protein YmfJ
b2508	guaB	F	3407.98	205.778	4.04976	NP_417003.1	inosine 5'-monophosphate dehydrogenase
b3651	trmH	J	521.384	29.9661	4.12094	NP_418108.1	tRNA (Gm18) 2'-O-methyltransferase
b3110	cyuP	E	319.762	15.2561	4.38954	YP_026203.3	cysteine detoxification protein CyuP
b4470	cyuA	E	415.324	19.591	4.40597	YP_026202.1	putative L-cysteine desulfidase CyuA
b0989	cspH	O	119.699	5.09438	4.55436	NP_415509.1	CspA family protein CspH
b2169	fruB	G	2522.07	100.816	4.64481	NP_416674.1	fructose-specific PTS multiphosphoryl transfer protein FruB
b0987	gfcA	M	54.5746	1.78384	4.93517	NP_415507.2	threonine-rich inner membrane protein GfcA
b2168	fruK	G	2244.18	58.6	5.25914	NP_416673.1	1-phosphofructokinase
b2167	fruA	G	5714.95	123.381	5.53355	NP_416672.1	fructose-specific PTS multiphosphoryl transfer protein FruA
b2442	intZ	X	49.0378	0.5	6.61582	NP_416937.2	putative phage integrase IntZ

## Sheet: Table S7
GeneID	Gene name	COG	MG1655 ppGpp	MG1655 WT	log2FC	Access_number	Product
b2872	ygeY	E	10.7942	1554.82	-7.17035	NP_417348.1	putative peptidase YgeY
b2882	xanQ	F	3.99935	380.389	-6.57157	NP_417358.2	xanthine:H(+) symporter XanQ
b2871	ygeX	E	9.16816	777.438	-6.40595	NP_417347.1	2%2C3-diaminopropionate ammonia-lyase
b2873	hyuA	E	4.19135	246.879	-5.88024	NP_417349.4	phenylhydantoinase
b2870	ygeW	F	5.5586	321.649	-5.85462	YP_026185.1	putative carbamoyltransferase YgeW
b2880	ygfM	C	10.4449	565.327	-5.75821	NP_417356.1	putative oxidoreductase
b1562	hokD	V	26.9267	1405.41	-5.70581	NP_416080.1	toxic protein HokD
b2881	xdhD	C	48.8467	2240.26	-5.51926	NP_417357.1	fused putative xanthine/hypoxanthine oxidase: molybdopterin-binding subunit and Fe-S binding subunit
b2879	ssnA	F	14.4817	626.207	-5.43434	NP_417355.4	putative aminohydrolase SsnA
b2874	yqeA	E	7.8981	254.739	-5.01137	NP_417350.1	putative amino acid kinase YqeA
b2888	uacT	F	0.860347	25.5201	-4.89057	NP_417364.2	urate:H(+) symporter
b1518	lsrG	S	1.82654	46.321	-4.66449	NP_416035.1	(4S)-4-hydroxy-5-phosphonooxypentane-2%2C3-dione isomerase
b1517	lsrF	G	3.4869	86.3513	-4.6302	NP_416034.1	3-hydroxy-2%2C4-pentadione 5-phosphate thiolase
b2878	ygfK	E	29.7236	721.952	-4.60222	NP_417354.1	putative oxidoreductase%2C Fe-S subunit
b2883	guaD	F	7.31464	174.446	-4.57585	NP_417359.1	guanine deaminase
b2886	ygfS	R	2.03716	44.6661	-4.45455	NP_417362.4	putative electron transport protein YgfS
b2887	ygfT	C	10.3064	223.732	-4.44017	NP_417363.2	putative oxidoreductase YgfT
b1492	gadC	E	7.06298	136.104	-4.26828	NP_416009.1	L-glutamate:4-aminobutyrate antiporter
b1515	lsrD	G	3.68391	70.4202	-4.25668	NP_416032.1	Autoinducer-2 ABC transporter membrane subunit LsrD
b1516	lsrB	G	5.95682	107.888	-4.17885	NP_416033.1	Autoinducer-2 ABC transporter periplasmic binding protein
b4468	glcE	I	2.7589	48.7441	-4.14306	YP_026191.1	glycolate dehydrogenase%2C putative FAD-binding subunit
b2868	xdhC	C	3.31971	57.0547	-4.10322	NP_417344.1	putative xanthine dehydrogenase iron-sulfur-binding subunit XdhC
b4150	ampC	M	95.5161	1629.55	-4.09258	NP_418574.1	beta-lactamase
b3541	dppD	E	51.3943	846.522	-4.04187	NP_417998.1	dipeptide ABC transporter ATP binding subunit DppD
b2867	xdhB	C	3.6134	57.8585	-4.0011	NP_417343.1	putative xanthine dehydrogenase FAD-binding subunit XdhB
b3540	dppF	E	37.9338	588.468	-3.95541	NP_417997.1	dipeptide ABC transporter ATP binding subunit DppF
b3542	dppC	E	30.9621	468.828	-3.92048	NP_417999.1	dipeptide ABC transporter membrane subunit DppC
b4464	ghxQ	F	12.0884	182.082	-3.91289	YP_026186.1	guanine/hypoxanthine transporter GhxQ
b0335	prpE	I	3.3235	48.0625	-3.85414	NP_414869.1	propionyl-CoA synthetase
b0953	rmf	J	7.285	104.52	-3.8427	NP_415473.1	ribosome modulation factor
b0974	hyaC	C	13.6062	192.889	-3.82543	NP_415493.1	hydrogenase 1 cytochrome b subunit
b4149	blc	M	7.80611	107.36	-3.78171	NP_418573.1	outer membrane lipoprotein Blc
b4467	glcF	I	11.7964	160.917	-3.7699	YP_026190.1	glycolate dehydrogenase%2C putative iron-sulfur subunit
b0836	bssR	T	120.022	1600.06	-3.73675	NP_415357.1	regulator of biofilm formation
b1514	lsrC	G	3.42196	44.9203	-3.71447	NP_416031.1	Autoinducer-2 ABC transporter membrane subunit LsrC
b2979	glcD	C	3.91611	47.5215	-3.60109	NP_417453.1	glycolate dehydrogenase%2C putative FAD-linked subunit
b0973	hyaB	C	32.7117	375.711	-3.52175	NP_415492.1	hydrogenase 1 large subunit
b1493	gadB	E	5.43025	61.2479	-3.49557	NP_416010.1	glutamate decarboxylase B
b2739	ygbM	G	2.66174	29.7775	-3.48378	NP_417219.1	putative 2-oxo-tetronate isomerase YgbM
b1188	ycgB	S	8.48939	94.5448	-3.47726	NP_415706.1	PF04293 family protein YcgB
b2866	xdhA	C	21.547	232.988	-3.4347	NP_417342.1	putative xanthine dehydrogenase molybdenum-binding subunit XdhA
b0334	prpD	R	2.11965	22.7064	-3.4212	NP_414868.1	2-methylcitrate dehydratase
b0972	hyaA	C	20.2904	216.249	-3.41383	NP_415491.1	hydrogenase 1 small subunit
b0975	hyaD	C	13.6422	143.354	-3.39343	NP_415494.1	putative hydrogenase 1 maturation protease HyaD
b0976	hyaE	C	4.53504	47.467	-3.38774	NP_415495.1	putative HyaA chaperone
b3543	dppB	E	31.488	328.65	-3.38368	NP_418000.1	dipeptide ABC transporter membrane subunit DppB
b3828	metR	K	9.66152	100.194	-3.3744	NP_418272.1	DNA-binding transcriptional dual regulator MetR
b1784	yeaH	S	7.69223	76.8408	-3.3204	NP_416298.1	DUF444 domain-containing protein YeaH
b3239	yhcO	K	1.96518	18.4245	-3.22889	NP_417706.1	putative barnase inhibitor
b1519	tam	R	7.50774	70.3681	-3.22847	NP_416036.1	trans-aconitate 2-methyltransferase
b0977	hyaF	C	11.5327	106.998	-3.21378	NP_415496.1	protein HyaF
b0455	ffs	S	29.9018	275.723	-3.20491
b0979	appB	C	19.1987	173.817	-3.17849	NP_415498.1	cytochrome bd-II subunit 2
b1783	yeaG	T	27.6118	245.276	-3.15105	NP_416297.1	protein kinase YeaG
b1967	hchA	R	16.5499	146.955	-3.15048	NP_416476.1	protein/nucleic acid deglycase 1
b4318	fimF	W	18.3008	160.018	-3.12825	NP_418738.1	type 1 fimbriae minor subunit FimF
b0978	appC	C	27.232	233.521	-3.10017	NP_415497.1	cytochrome bd-II subunit 1
b4319	fimG	W	20.2142	172.003	-3.08899	NP_418739.1	type 1 fimbriae minor subunit FimG
b2911	ssrS	T	7839	65995.7	-3.07363
b1463	nhoA	Q	9.17246	76.9111	-3.06781	NP_415980.1	arylamine N-acetyltransferase
b2976	glcB	C	72.769	582.941	-3.00195	NP_417450.1	malate synthase G
b2736	ygbJ	I	3.21214	25.385	-2.98237	NP_417216.1	putative L-threonate dehydrogenase
b4315	fimI	W	162.432	1270.09	-2.96703	NP_418735.2	putative fimbrial protein FimI
b1953	yodD	R	2.68372	20.8041	-2.95456	NP_416463.4	stress-induced protein
b4317	fimD	W	208.255	1577.03	-2.92079	NP_418737.1	type I fimbriae usher protein
b0600	ybdL	E	9.64773	72.848	-2.91663	NP_415133.1	methionine transaminase
b1795	yeaQ	S	2.61878	19.1851	-2.87302	NP_416309.1	PF04226 family protein YeaQ
b2663	gabP	E	4.73872	34.354	-2.85791	NP_417149.1	4-aminobutanoate:H(+) symporter
b3511	hdeD	S	3.84011	27.6168	-2.84633	NP_417968.1	acid-resistance membrane protein
b1511	lsrK	T	12.9831	92.9781	-2.84025	NP_416028.3	autoinducer-2 kinase
b2977	glcG	R	6.48609	45.7935	-2.81972	NP_417451.1	putative heme-binding protein GlcG
b1003	yccJ	R	3.96535	26.3191	-2.73059	NP_415523.1	PF13993 family protein YccJ
b2128	yehW	E	3.9198	25.4947	-2.70134	NP_416632.1	glycine betaine ABC transporter membrane subunit YehW
b3544	dppA	E	130.685	830.809	-2.66842	NP_418001.1	dipeptide ABC transporter periplasmic binding protein
b1341	dgcM	T	4.85613	30.6814	-2.65948	NP_415857.2	diguanylate cyclase DgcM
b2130	yehY	E	3.38159	21.231	-2.6504	NP_416634.1	glycine betaine ABC transporter membrane subunit YehY
b4314	fimA	W	946.28	5791.09	-2.6135	NP_418734.1	type 1 fimbriae major subunit
b4316	fimC	W	114.17	683.743	-2.58228	NP_418736.3	type 1 fimbriae periplasmic chaperone
b1022	pgaC	M	12.7626	74.5261	-2.54583	NP_415541.1	poly-N-acetyl-D-glucosamine synthase subunit PgaC
b0980	appA	C	17.2853	100.35	-2.53742	NP_415500.1	periplasmic phosphoanhydride phosphatase/multiple inositol-polyphosphate phosphatase
b1742	ves	S	9.9007	56.9157	-2.52322	NP_416256.2	HutD family protein Ves
b1444	patD	C	9.40887	53.9161	-2.51862	NP_415961.1	gamma-aminobutyraldehyde dehydrogenase
b2975	glcA	C	8.72506	49.6872	-2.50964	NP_417449.1	glycolate/lactate:H(+) symporter GlcA
b0313	betI	T	62.8802	354.037	-2.49322	NP_414847.3	DNA-binding transcriptional repressor BetI
b2737	ygbK	S	7.61125	42.5288	-2.48223	NP_417217.1	putative 3-oxo-tetronate kinase YgbK
b1732	katE	P	10.6612	58.7281	-2.46168	YP_025308.1	catalase HPII
b4034	malE	G	22.2605	122.538	-2.46067	NP_418458.1	maltose ABC transporter periplasmic binding protein
b1838	pphA	R	3.71846	20.3231	-2.45035	NP_416352.4	phosphoprotein phosphatase 1
b1885	tap	N	72.5825	393.118	-2.43727	NP_416399.1	methyl-accepting chemotaxis protein Tap
b1897	otsB	G	5.58868	29.969	-2.42289	NP_416411.1	trehalose-6-phosphate phosphatase
b1955	yedP	R	4.96605	26.3019	-2.405	NP_416464.1	putative mannosyl-3-phosphoglycerate phosphatase
b1679	sufE	R	5.43878	28.2177	-2.37525	NP_416194.1	sulfur carrier protein SufE
b0260	mmuP	E	7.33048	37.5187	-2.35563	NP_414794.4	S-methyl-L-methionine transporter
b2672	ygaM	R	5.0203	25.5724	-2.34874	NP_417158.4	DUF883 domain-containing protein YgaM
b2789	gudP	E	9.4685	48.1583	-2.34658	NP_417269.1	galactarate/D-glucarate transporter GudP
b3510	hdeA	O	7.46273	37.7138	-2.33732	NP_417967.1	periplasmic acid stress chaperone HdeA
b1685	ydiH	R	5.94812	29.6986	-2.31989	NP_416200.2	uncharacterized protein YdiH
b4320	fimH	W	42.3561	210.431	-2.3127	NP_418740.1	type 1 fimbriae D-mannose specific adhesin
b1194	ycgR	N	7.8924	39.1152	-2.30919	NP_415712.1	flagellar brake protein YcgR
b0897	ycaC	Q	4.62006	22.7746	-2.30144	NP_415417.1	putative hydrolase YcaC
b1512	lsrR	K	7.09409	34.6185	-2.28685	NP_416029.1	DNA-binding transcriptional repressor LsrR
b2783	mazE	V	8.68382	42.3584	-2.28625	NP_417263.1	antitoxin of the MazF-MazE toxin-antitoxin system MazE
b1018	efeO	P	31.1595	150.939	-2.27622	NP_415537.1	ferrous iron transport system protein EfeO
b4242	mgtA	P	25.4757	121.582	-2.25474	NP_418663.1	Mg(2(+)) importing P-type ATPase
b1745	astB	E	16.2755	77.2335	-2.24653	NP_416259.1	N-succinylarginine dihydrolase
b2904	gcvH	E	28.951	135.787	-2.22967	NP_417380.1	glycine cleavage system H protein
b2662	gabT	E	22.968	107.655	-2.22872	NP_417148.1	4-aminobutyrate aminotransferase GabT
b1886	tar	N	87.1212	408.088	-2.22779	NP_416400.1	methyl-accepting chemotaxis protein Tar
b3049	glgS	K	4.72043	22.0972	-2.22687	NP_417521.1	surface composition regulator
b3073	patA	R	8.9532	41.6612	-2.21823	NP_417544.5	putrescine aminotransferase
b2097	fbaB	G	18.2839	84.976	-2.21648	NP_416600.4	fructose-bisphosphate aldolase class I
b4037	malM	G	7.8255	36.183	-2.20906	NP_418461.1	maltose regulon periplasmic protein
b0789	clsB	I	3.93469	18.1451	-2.20526	NP_415310.1	cardiolipin synthase B
b1023	pgaB	G	18.996	84.8237	-2.15877	NP_415542.1	poly-beta-1%2C6-N-acetyl-D-glucosamine N-deacetylase and beta-1%2C6 glycoside hydrolase
b2902	ygfF	I	16.3958	73.0963	-2.15647	NP_417378.1	putative oxidoreductase YgfF
b4015	aceA	C	469.899	2088.66	-2.15216	NP_418439.1	isocitrate lyase
b4035	malK	G	5.94778	26.246	-2.14167	NP_418459.1	maltose ABC transporter ATP binding subunit
b0453	ybaY	S	32.8599	144.523	-2.1369	NP_414987.3	PF09619 family lipoprotein YbaY
b1298	puuD	E	9.49482	41.5739	-2.13047	NP_415814.4	gamma-glutamyl-gamma-aminobutyrate hydrolase
b0753	ybgS	S	4.16002	18.1614	-2.12621	NP_415274.1	PF13985 family protein YbgS
b2795	ppnN	R	103.122	443.58	-2.10484	NP_417275.1	nucleotide 5'-monophosphate nucleosidase
b0199	metN	P	22.2395	95.6001	-2.10389	NP_414741.1	L-methionine/D-methionine ABC transporter ATP binding subunit
b1426	ydcH	S	16.1047	68.7902	-2.09472	NP_415943.4	DUF465 domain-containing protein YdcH
b1226	narJ	C	6.91571	29.5355	-2.0945	NP_415744.1	nitrate reductase 1 molybdenum cofactor assembly chaperone
b4611	sibE	T	19.743	84.0067	-2.08916
b3939	metB	E	36.8849	155.113	-2.07222	NP_418374.1	O-succinylhomoserine(thiol)-lyase/O-succinylhomoserine lyase
b1881	cheZ	N	41.1222	172.522	-2.06879	NP_416395.1	chemotaxis protein CheZ
b1739	osmE	V	29.1832	122.005	-2.06373	NP_416253.1	osmotically-inducible lipoprotein OsmE
b1896	otsA	G	14.1325	58.8163	-2.0572	NP_416410.1	trehalose-6-phosphate synthase
b4016	aceK	T	116.671	484.457	-2.05392	NP_418440.1	isocitrate dehydrogenase kinase/phosphatase
b2086	yegS	I	3.98322	16.5011	-2.05056	NP_416590.1	lipid kinase YegS
b0429	cyoD	C	58.2039	240.664	-2.04783	NP_414963.1	cytochrome bo3 subunit 4
b4036	lamB	G	30.7522	127.138	-2.04763	NP_418460.1	maltose outer membrane channel/phage lambda receptor protein
b4110	rdcB	T	37.5506	154.368	-2.03947	NP_418534.4	regulator of diguanylate cyclase RdcB
b4032	malG	G	4.63531	18.9655	-2.03264	NP_418456.1	maltose ABC transporter membrane subunit MalG
b3830	ysgA	S	8.78202	35.7893	-2.0269	YP_026268.1	putative dienelactone hydrolase
b4187	aidB	K	12.3463	49.9953	-2.01771	NP_418608.6	putative acyl-CoA dehydrogenase AidB
b3429	glgA	G	156.629	633.673	-2.01639	NP_417887.1	glycogen synthase
b0312	betB	C	164.946	667.058	-2.01582	NP_414846.1	betaine aldehyde dehydrogenase
b0311	betA	E	112.101	451.606	-2.01027	NP_414845.1	choline dehydrogenase
b1297	puuA	E	29.7903	119.154	-1.99991	NP_415813.4	glutamate-putrescine ligase
b4033	malF	G	8.07642	32.2355	-1.99686	NP_418457.1	maltose ABC transporter membrane subunit MalF
b1926	fliT	N	6.76649	26.9436	-1.99346	NP_416436.1	flagellar biosynthesis protein FliT
b1882	cheY	T	18.478	73.257	-1.98716	NP_416396.1	chemotaxis protein CheY
b2903	gcvP	E	255.449	1012.3	-1.98653	NP_417379.1	glycine decarboxylase
b2788	gudX	M	7.11484	28.1402	-1.98373	NP_417268.1	glucarate dehydratase-related protein
b2661	gabD	C	20.5745	80.7247	-1.97215	NP_417147.1	succinate-semialdehyde dehydrogenase (NADP(+)) GabD
b4512	ybdD	S	9.38469	36.726	-1.96842	YP_588442.1	PF04328 family protein YbdD
b1227	narI	C	6.6397	25.9416	-1.96608	NP_415745.1	nitrate reductase A subunit gamma
b1004	wrbA	R	50.0519	194.887	-1.96114	NP_415524.1	NAD(P)H:quinone oxidoreductase
b3012	dkgA	E	8.90848	34.5608	-1.95588	NP_417485.4	methylglyoxal reductase DkgA
b2670	alaE	E	6.56631	25.4608	-1.95512	NP_417156.1	L-alanine exporter
b2781	mazG	R	48.164	185.865	-1.94823	NP_417261.1	nucleoside triphosphate pyrophosphohydrolase
b4703	pmrR	K	12.3092	47.1085	-1.93625	YP_004831120.1	small regulatory membrane protein PmrR
b4269	ahr	I	10.437	39.9276	-1.93568	NP_418690.4	NADPH-dependent aldehyde reductase Ahr
b1468	narZ	C	7.09296	27.1134	-1.93455	NP_415985.1	nitrate reductase Z subunit alpha
b1744	astE	E	8.34803	31.8536	-1.93195	NP_416258.1	succinylglutamate desuccinylase
b1014	putA	C	193.377	736.719	-1.9297	NP_415534.1	fused DNA-binding transcriptional repressor/proline dehydrogenase/1-pyrroline-5-carboxylate dehydrogenase PutA
b3709	tnaB	E	141.093	535.797	-1.92504	NP_418165.1	tryptophan:H(+) symporter TnaB
b1883	cheB	N	25.0768	94.9393	-1.92065	NP_416397.1	protein-glutamate methylesterase/protein glutamine deamidase
b1682	sufC	O	12.0828	45.66	-1.91798	NP_416197.1	Fe-S cluster scaffold complex subunit SufC
b2093	gatB	G	223.374	837.53	-1.90668	NP_416596.1	galactitol-specific PTS enzyme IIB component
b1884	cheR	N	26.3675	98.4695	-1.90091	NP_416398.1	chemotaxis protein methyltransferase
b0428	cyoE	H	486.855	1814.91	-1.89833	NP_414962.1	heme O synthase
b3941	metF	E	25.1924	92.0503	-1.86944	NP_418376.1	5%2C10-methylenetetrahydrofolate reductase
b0595	entB	Q	76.5199	279.031	-1.86652	NP_415127.1	enterobactin synthase component B
b3428	glgP	G	143.629	523.039	-1.86457	NP_417886.1	glycogen phosphorylase
b3524	yhjG	M	32.8306	119.234	-1.86068	NP_417981.2	AsmA family protein YhjG
b0586	entF	Q	231.578	839.422	-1.8579	NP_415118.1	apo-serine activating enzyme
b4329	yjiG	S	9.51327	34.3875	-1.85387	NP_418749.1	Gate family protein YjiG
b1925	fliS	N	9.4263	34.0587	-1.85326	NP_416435.1	flagellar biosynthesis protein FliS
b1019	efeB	P	26.1576	93.5667	-1.83876	NP_415538.1	heme-containing peroxidase/deferrochelatase
b3868	glnG	T	105.654	377.341	-1.83653	NP_418304.1	DNA-binding transcriptional dual regulator NtrC
b3494	uspB	T	5.80579	20.7254	-1.83584	NP_417951.1	universal stress protein B
b2659	glaH	E	6.38723	22.7426	-1.83213	NP_417145.4	glutarate dioxygenase GlaH
b0314	betT	M	117.475	415.966	-1.82411	NP_414848.1	choline:H(+) symporter
b1680	sufS	E	25.9733	91.581	-1.81802	NP_416195.1	L-cysteine desulfurase
b1890	motA	N	104.211	367.22	-1.81714	NP_416404.1	motility protein A
b1024	pgaA	M	49.7944	174.85	-1.81206	NP_415543.1	partially deacetylated poly-beta-1%2C6-N-acetyl-D-glucosamine export outer membrane porin
b0598	cstA	T	211.61	740.703	-1.80749	NP_415130.1	pyruvate transporter CstA
b1889	motB	N	116.937	408.1	-1.80319	NP_416403.1	motility protein B
b3447	ggt	E	6.94154	24.1669	-1.79971	NP_417904.1	glutathione hydrolase proenzyme
b3869	glnL	T	78.1087	271.221	-1.79592	NP_418305.1	protein histidine kinase NtrB
b4072	nrfC	C	7.69474	26.612	-1.79013	NP_418496.1	putative menaquinol-cytochrome c reductase 4Fe-4S subunit
b1302	puuE	E	8.08012	27.934	-1.78957	NP_415818.1	4-aminobutyrate aminotransferase PuuE
b1276	acnA	C	115.595	392.625	-1.76407	NP_415792.1	aconitate hydratase 1
b1489	dosP	T	4.87981	16.4208	-1.75062	NP_416006.4	oxygen-sensing c-di-GMP phosphodiesterase DosP
b2464	talA	G	11.7448	39.4411	-1.74768	NP_416959.1	transaldolase A
b1225	narH	C	16.3318	54.5506	-1.73991	NP_415743.1	nitrate reductase A subunit beta
b0837	yliI	G	9.10261	30.1627	-1.72841	NP_415358.1	aldose sugar dehydrogenase YliI
b3870	glnA	E	596.7	1958.48	-1.71466	NP_418306.1	glutamine synthetase
b4074	nrfE	O	7.23725	23.4948	-1.69883	NP_418498.1	putative cytochrome c-type biogenesis protein NrfE
b3525	pdeH	T	39.4092	127.908	-1.6985	NP_417982.2	c-di-GMP phosphodiesterase PdeH
b1927	amyA	G	46.5316	151.015	-1.69841	NP_416437.1	alpha-amylase
b4441	glmY	S	60.7637	196.473	-1.69305
b2905	gcvT	E	118.17	380.657	-1.68763	NP_417381.1	aminomethyltransferase
b2266	elaB	S	16.4099	52.7574	-1.68481	NP_416769.1	tail-anchored inner membrane protein ElaB
b1747	astA	E	11.7834	37.8682	-1.68423	NP_416261.1	arginine N-succinyltransferase
b1440	ydcS	E	10.592	34.0366	-1.68411	NP_415957.1	putative ABC transporter periplasmic binding protein/polyhydroxybutyrate synthase
b2094	gatA	G	406.934	1306.39	-1.68272	NP_416597.1	galactitol-specific PTS enzyme IIA component
b0577	ybdG	M	98.8328	317.234	-1.68249	NP_415109.1	miniconductance mechanosensitive channel YbdG
b1415	aldA	C	81.1835	259.53	-1.67664	NP_415933.1	aldehyde dehydrogenase A
b1441	ydcT	E	6.47502	20.6197	-1.67107	NP_415958.1	putative ABC transporter ATP-binding protein YdcT
b3100	yqjK	R	35.186	111.908	-1.66923	NP_417571.1	PF13997 family protein YqjK
b0728	sucC	C	580.289	1843.47	-1.66758	NP_415256.1	succinyl-CoA synthetase subunit beta
b4724	ynfQ	S	8.88553	28.182	-1.66525	YP_009518790.1	protein YnfQ
b4768	ybgV	S	5.41271	17.1534	-1.66408	YP_010051177.1	protein YbgV
b0831	gsiC	E	16.5918	52.5265	-1.66258	NP_415352.1	glutathione ABC transporter membrane subunit GsiC
b3820	yigI	I	5.80486	18.3161	-1.65778	NP_418264.4	putative thioesterase YigI
b2782	mazF	V	14.2428	44.8084	-1.65354	NP_417262.1	endoribonuclease toxin MazF
b0597	entH	Q	11.9686	37.6019	-1.65155	NP_415129.1	proofreading thioesterase in enterobactin biosynthesis
b1190	dadX	M	70.6722	219.639	-1.63592	NP_415708.1	alanine racemase 2
b0486	ybaT	E	5.13054	15.9382	-1.6353	NP_415019.1	putative transporter YbaT
b2465	tktB	G	31.3178	97.24	-1.63457	NP_416960.1	transketolase 2
b2091	gatD	E	625.566	1942.05	-1.63435	NP_416594.1	galactitol-1-phosphate 5-dehydrogenase
b0727	sucB	C	698.528	2166.96	-1.63328	NP_415255.1	dihydrolipoyltranssuccinylase
b3484	yhhI	X	5.84805	18.1088	-1.63066	NP_417941.1	putative transposase
b0808	ybiO	M	7.63674	23.5697	-1.62591	NP_415329.4	moderate conductance mechanosensitive channel YbiO
b1683	sufB	O	30.5245	94.0773	-1.62388	NP_416198.2	Fe-S cluster scaffold complex subunit SufB
b0729	sucD	C	365.899	1119.24	-1.613	NP_415257.1	succinyl-CoA synthetase subunit alpha
b3485	yhhJ	U	39.8313	121.565	-1.60975	NP_417942.6	ABC transporter family protein YhhJ
b0991	ymcE	S	10.9038	33.0393	-1.59935	NP_415511.1	protein YmcE
b1681	sufD	O	27.8776	84.309	-1.59658	NP_416196.1	Fe-S cluster scaffold complex subunit SufD
b1878	flhE	N	9.62152	28.7832	-1.58089	NP_416392.1	flagellar protein FlhE
b1332	ynaJ	S	41.6847	124.437	-1.57782	NP_415848.1	DUF2534 domain-containing protein YnaJ
b3555	yiaG	K	6.88493	20.4069	-1.56755	NP_418011.1	putative DNA-binding transcriptional regulator YiaG
b0855	potG	E	6.71184	19.8454	-1.56403	NP_415376.4	putrescine ABC transporter ATP binding subunit
b1888	cheA	N	195.569	576.721	-1.5602	YP_010283911.1	chemotaxis protein CheA
b0720	gltA	C	304.317	895.303	-1.5568	NP_415248.1	citrate synthase
b0997	torA	C	5.8857	17.287	-1.5544	NP_415517.1	trimethylamine N-oxide reductase 1
b1748	astC	E	11.4317	33.3909	-1.54641	NP_416262.1	succinylornithine transaminase
b0430	cyoC	C	116.888	341.307	-1.54594	NP_414964.1	cytochrome bo3 subunit 3
b3908	sodA	P	218.603	638.017	-1.54528	NP_418344.3	superoxide dismutase (Mn)
b1452	yncE	S	593.813	1722.64	-1.53654	NP_415969.1	PQQ-like domain-containing protein YncE
b0198	metI	P	30.3231	87.8025	-1.53385	NP_414740.1	L-methionine/D-methionine ABC transporter membrane subunit
b3430	glgC	G	139.794	404.439	-1.53262	NP_417888.1	glucose-1-phosphate adenylyltransferase
b4551	yheV	R	8.92553	25.5301	-1.51619	YP_588468.1	DUF2387 domain-containing protein YheV
b2179	yejE	R	13.1811	37.6347	-1.5136	NP_416684.1	putative oligopeptide ABC transporter membrane subunit YejE
b1678	ldtE	S	28.526	81.2538	-1.51016	NP_416193.1	L%2CD-transpeptidase LdtE
b1174	minE	D	23.6395	66.6819	-1.49609	NP_415692.1	Z-ring positioning protein MinE
b3125	garR	I	31.8382	89.3704	-1.48904	NP_417594.3	tartronate semialdehyde reductase
b0329	yahO	R	9.21804	25.7717	-1.48326	NP_414863.1	DUF1471 domain-containing protein YahO
b4073	nrfD	P	12.5156	34.6533	-1.46927	NP_418497.1	putative menaquinol-cytochrome c reductase subunit NrfD
b0726	sucA	C	1224.18	3370.36	-1.46109	NP_415254.1	subunit of E1(0) component of 2-oxoglutarate dehydrogenase
b1887	cheW	N	36.8216	101.052	-1.45648	NP_416401.1	chemotaxis protein CheW
b4330	yjiH	S	17.123	46.9662	-1.45569	NP_418750.2	uncharacterized protein YjiH
b2787	gudD	M	13.6758	37.2744	-1.44656	NP_417267.1	D-glucarate dehydratase
b1987	cbl	K	6.0496	16.4879	-1.44649	NP_416492.1	DNA-binding transcriptional activator Cbl
b3209	elbB	Q	29.577	80.4132	-1.44296	NP_417676.2	low activity glyoxalase ElbB
b1020	phoH	T	30.3602	82.4873	-1.44199	NP_415539.1	ATP-binding protein PhoH
b1083	flgL	N	116.644	316.329	-1.43931	NP_415601.1	flagellar hook-filament junction protein 2
b2740	ygbN	E	8.61763	23.2129	-1.42956	NP_417220.1	putative transporter YgbN
b1746	astD	C	24.7019	66.1383	-1.42087	NP_416260.1	aldehyde dehydrogenase
b2660	lhgD	R	11.8581	31.3599	-1.40305	NP_417146.2	L-2-hydroxyglutarate dehydrogenase
b4111	proP	E	840.606	2171.37	-1.3691	NP_418535.1	osmolyte:H(+) symporter ProP
b1480	sra	J	15.5292	40.056	-1.36703	NP_415997.1	ribosome-associated protein Sra
b0832	gsiD	E	16.9127	43.538	-1.36417	NP_415353.1	glutathione ABC transporter membrane subunit GsiD
b0793	ybhS	R	18.8032	48.3306	-1.36196	NP_415314.1	ABC exporter membrane subunit YbhS
b3207	yrbL	R	50.6074	129.685	-1.35759	NP_417674.1	protein kinase-like domain-containing protein YrbL
b0494	tesA	E	16.202	41.2392	-1.34784	NP_415027.1	multifunctional acyl-CoA thioesterase I and protease I and lysophospholipase L1
b1815	pdeD	T	6.43754	16.3594	-1.34554	NP_416329.4	putative c-di-GMP phosphodiesterase PdeD
b3920	yiiQ	R	7.34911	18.6584	-1.34418	NP_418355.1	DUF1454 domain-containing protein YiiQ
b0871	poxB	E	15.9884	40.4934	-1.34067	NP_415392.1	pyruvate oxidase
b1684	sufA	S	7.55253	19.1265	-1.34054	NP_416199.1	iron-sulfur cluster insertion protein SufA
b0599	hcxA	C	23.376	59.1982	-1.34053	NP_415132.1	hydroxycarboxylate dehydrogenase A
b3072	aer	N	27.3825	69.2645	-1.33886	NP_417543.1	aerotaxis receptor
b1607	ydgC	R	10.7774	27.1836	-1.33473	NP_416124.1	GlpM family protein
b3531	bcsZ	G	10.671	26.6418	-1.32	NP_417988.1	endo-1%2C4-D-glucanase
b0435	bolA	T	80.3299	200.328	-1.31836	NP_414969.4	DNA-binding transcriptional dual regulator BolA
b1924	fliD	N	57.7805	144.011	-1.31752	NP_416434.1	flagellar filament capping protein
b3450	ugpC	G	12.7501	31.5957	-1.30922	NP_417907.2	sn-glycerol 3-phosphate ABC transporter ATP binding subunit
b4014	aceB	C	313.139	775.27	-1.3079	NP_418438.1	malate synthase A
b3124	garK	G	18.1603	44.9562	-1.30773	NP_417593.4	glycerate 2-kinase 1
b3572	avtA	E	116.087	287.089	-1.30629	YP_026231.1	valine--pyruvate aminotransferase
b1189	dadA	E	85.4392	211.148	-1.30529	NP_415707.1	D-amino acid dehydrogenase
b1199	dhaL	G	11.6876	28.7646	-1.29932	NP_415717.1	dihydroxyacetone kinase subunit L
b1300	puuC	C	10.3296	25.3671	-1.29618	NP_415816.1	gamma-glutamyl-gamma-aminobutyraldehyde dehydrogenase
b4376	osmY	R	72.8973	178.07	-1.28851	NP_418793.1	periplasmic chaperone OsmY
b4460	araH	G	10.8684	26.5334	-1.28766	YP_026162.2	arabinose ABC transporter membrane subunit
b4443	gcvB	S	73.2438	178.756	-1.28721
b0432	cyoA	C	508.199	1237.36	-1.2838	NP_414966.1	cytochrome bo3 subunit 2
b0451	amtB	P	21.6987	52.8151	-1.28335	NP_414985.1	ammonium transporter
b4068	yjcH	S	11.8826	28.8787	-1.28116	NP_418492.1	DUF485 domain-containing inner membrane protein YjcH
b1595	ynfL	K	6.73684	16.3622	-1.28022	NP_416112.1	putative DNA-binding transcriptional regulator YnfL
b4355	tsr	N	153.81	373.227	-1.27891	NP_418775.1	methyl-accepting chemotaxis protein Tsr
b1330	ynaI	M	30.0004	72.7282	-1.27753	NP_415846.1	small conductance mechanosensitive channel YnaI
b2180	yejF	R	20.2985	49.1713	-1.27645	NP_416685.1	putative oligopeptide ABC transporter ATP binding subunit YejF
b3927	glpF	G	263.443	637.69	-1.27536	NP_418362.1	glycerol facilitator
b1411	ynbD	I	6.94864	16.79	-1.2728	NP_415929.1	phosphatase domain-containing protein YnbD
b1423	ydcJ	S	9.25718	22.2799	-1.2671	NP_415940.1	DUF1338 domain-containing protein YdcJ
b0431	cyoB	C	849.935	2045.44	-1.26699	NP_414965.1	cytochrome bo3 subunit 1
b1947	fliO	N	12.5092	30.0206	-1.26296	NP_416457.4	flagellar biosynthesis protein FliO
b3431	glgX	G	139.352	331.853	-1.25181	NP_417889.1	limit dextrin alpha-1%2C6-glucohydrolase
b1136	icd	C	841.432	1998.32	-1.24787	NP_415654.1	isocitrate dehydrogenase
b2597	raiA	J	31.7075	75.2042	-1.24599	NP_417088.1	ribosome-associated inhibitor A
b2276	nuoN	C	274.487	650.91	-1.24572	NP_416779.2	NADH:quinone oxidoreductase subunit N
b1082	flgK	N	187.256	443.261	-1.24314	NP_415600.1	flagellar hook-filament junction protein 1
b1478	adhP	G	40.9059	96.7331	-1.2417	NP_415995.4	ethanol dehydrogenase/alcohol dehydrogenase
b3008	metC	E	20.8004	48.9405	-1.23442	NP_417481.1	cystathionine beta-lyase/L-cysteine desulfhydrase/alanine racemase
b1766	sppA	N	117.859	276.987	-1.23275	NP_416280.1	protease IV%2C a signal peptide peptidase
b1840	yebZ	P	68.1455	160.054	-1.23187	NP_416354.1	CopD family protein
b1921	fliZ	N	28.8597	67.6842	-1.22976	NP_416431.2	DNA-binding transcriptional regulator FliZ
b4109	rdcA	R	39.2792	91.8483	-1.22549	NP_418533.1	regulator of diguanylate cyclase RdcA
b1660	punC	F	20.982	49.031	-1.22454	YP_025306.1	purine nucleoside transporter PunC
b2393	nupC	F	46.3183	107.977	-1.22108	NP_416894.1	nucleoside:H(+) symporter NupC
b1901	araF	G	12.044	27.9347	-1.21374	NP_416414.1	arabinose ABC transporter periplasmic binding protein
b1725	yniA	G	74.53	172.34	-1.20936	NP_416239.1	putative kinase YniA
b3646	yicG	R	26.5334	61.1988	-1.20569	NP_418103.4	PF03458 family inner membrane protein YicG
b1301	puuB	E	7.59293	17.4975	-1.20442	NP_415817.1	gamma-glutamylputrescine oxidase
b0124	gcd	G	255.224	587.993	-1.20403	NP_414666.1	quinoprotein glucose dehydrogenase
b1708	nlpC	M	21.3279	49.098	-1.20293	NP_416223.1	NlpC/P60 family lipoprotein NlpC
b1015	putP	E	85.9911	197.813	-1.20187	NP_415535.1	proline:Na(+) symporter
b0077	ilvI	E	15.9386	36.4982	-1.1953	YP_025294.2	acetolactate synthase/acetohydroxybutanoate synthase%2C catalytic subunit
b2000	flu	W	14.6291	33.4111	-1.19149	YP_026164.1	self recognizing antigen 43 (Ag43) autotransporter
b4214	cysQ	P	40.535	92.5704	-1.19138	NP_418635.1	3'(2')%2C5'-bisphosphate nucleotidase
b1981	shiA	E	48.4588	109.451	-1.17545	NP_416488.1	shikimate:H(+) symporter
b3829	metE	E	32.1615	72.5727	-1.17409	NP_418273.1	cobalamin-independent homocysteine transmethylase
b0792	ybhR	R	25.6751	57.8625	-1.17226	NP_415313.1	ABC exporter membrane subunit YbhR
b0762	acrZ	V	75.7625	170.323	-1.16872	NP_415283.1	multidrug efflux pump accessory protein AcrZ
b4392	slt	X	97.3259	218.085	-1.164	NP_418809.4	soluble lytic murein transglycosylase
b2178	yejB	R	15.568	34.8712	-1.16345	NP_416683.1	putative oligopeptide ABC transporter membrane subunit YejB
b1163	bluF	T	66.7687	148.563	-1.15383	NP_415681.1	blue light- and temperature-regulated antirepressor BluF
b0877	ybjX	S	12.5121	27.8338	-1.15351	NP_415398.1	DUF535 domain-containing protein YbjX
b3592	yibF	O	15.9732	35.5244	-1.15315	NP_418049.1	glutathione transferase-like protein YibF
b3588	aldB	R	17.4947	38.8521	-1.15108	NP_418045.4	aldehyde dehydrogenase B
b0755	gpmA	G	502.871	1116.03	-1.15011	NP_415276.1	2%2C3-bisphosphoglycerate-dependent phosphoglycerate mutase
b3065	rpsU	J	1055.98	2339.31	-1.1475	NP_417537.1	30S ribosomal subunit protein S21
b4070	nrfA	P	19.3851	42.933	-1.14714	NP_418494.1	cytochrome c552 nitrite reductase
b2277	nuoM	C	291.256	644.282	-1.1454	NP_416780.1	NADH:quinone oxidoreductase subunit M
b1957	yodC	S	8.24628	18.1025	-1.13438	NP_416466.1	protein YodC
b1479	maeA	C	94.7485	206.923	-1.12692	NP_415996.2	malate dehydrogenase (oxaloacetate-decarboxylating)
b0482	ybaP	S	16.5071	36.0102	-1.12532	NP_415015.1	TraB family protein YbaP
b1948	fliP	N	25.0019	54.1423	-1.11472	NP_416458.1	flagellar biosynthesis protein FliP
b1814	sdaA	E	277.044	598.975	-1.11238	NP_416328.1	L-serine deaminase I
b2341	fadJ	I	101.511	219.429	-1.11212	NP_416843.1	3-hydroxyacyl-CoA dehydrogenase FadJ
b1598	ydgD	E	12.658	27.2645	-1.10698	NP_416115.1	putative serine protease YdgD
b4416	rybA	T	7.38433	15.8824	-1.10489
b1535	dgcZ	T	109.053	233.846	-1.10052	NP_416052.1	diguanylate cyclase DgcZ
b3731	atpC	C	614.317	1313.4	-1.09625	NP_418187.1	ATP synthase F1 complex subunit epsilon
b4141	yjeH	E	18.8907	40.3567	-1.09513	NP_418565.1	L-methionine/branched chain amino acid exporter
b0928	aspC	E	212.172	452.782	-1.09358	NP_415448.1	aspartate aminotransferase
b0579	ybdF	S	8.66256	18.4615	-1.09166	NP_415111.1	PF04237 family protein YbdF
b2154	yeiG	R	53.232	113.345	-1.09036	NP_416659.1	S-formylglutathione hydrolase/S-lactoylglutathione hydrolase
b2875	yqeB	O	68.3888	145.455	-1.08874	NP_417351.1	XdhC-CoxI family protein YqeB
b3099	yqjE	S	80.7529	171.517	-1.08677	NP_417570.1	inner membrane protein YqjE
b2741	rpoS	K	608.246	1291.09	-1.08586	NP_417221.1	RNA polymerase sigma factor RpoS
b2611	ypjD	R	47.9258	101.223	-1.07866	NP_417102.4	cytochrome c assembly family protein
b0407	yajC	N	247.165	517.87	-1.06712	NP_414941.1	Sec translocon accessory complex subunit YajC
b0879	macB	R	56.4054	118.07	-1.06573	NP_415400.1	ABC-type tripartite efflux pump ATP binding/membrane subunit
b1050	yceK	S	7.2272	15.1113	-1.06412	NP_415568.1	DUF1375 domain-containing lipoprotein YceK
b1552	cspI	K	161.385	337.429	-1.06408	NP_416070.1	cold shock-like protein CspI
b3523	yhjE	E	10.6429	22.054	-1.05114	NP_417980.1	putative transporter YhjE
b1324	tpx	O	155.953	322.95	-1.0502	NP_415840.1	lipid hydroperoxide peroxidase
b3103	yhaH	S	13.222	27.3582	-1.04904	NP_417574.1	putative inner membrane protein
b0830	gsiB	E	25.0462	51.6834	-1.04511	NP_415351.1	glutathione ABC transporter periplasmic binding protein
b4478	dgoD	G	9.40159	19.3976	-1.0449	YP_026237.1	D-galactonate dehydratase
b0211	mltD	M	1446.53	2979.64	-1.04254	NP_414747.1	membrane-bound lytic murein transglycosylase D
b2095	gatZ	G	1566.38	3223.74	-1.0413	NP_416598.1	putative tagatose-1%2C6-bisphosphate aldolase 2 chaperone
b0692	potE	E	7.93997	16.3333	-1.04061	NP_415219.1	putrescine transporter PotE
b1941	fliI	N	72.3334	148.468	-1.03742	NP_416451.1	flagellar export ATPase FliI
b3522	yhjD	R	8.58339	17.5998	-1.03594	NP_417979.1	putative transporter YhjD
b1916	sdiA	K	40.0786	82.0367	-1.03344	NP_416426.1	DNA-binding transcriptional dual regulator SdiA
b1205	ychH	R	26.3339	53.8817	-1.03288	NP_415723.1	stress-induced protein
b4264	idnR	K	7.17267	14.6241	-1.02776	NP_418685.1	DNA-binding transcriptional dual regulator IdnR
b2278	nuoL	C	478.942	975.494	-1.02628	NP_416781.1	NADH:quinone oxidoreductase subunit L
b3893	fdoH	C	468.032	950.684	-1.02236	NP_418329.1	formate dehydrogenase O subunit beta
b0882	clpA	O	582.214	1177.47	-1.01607	NP_415403.1	ATP-dependent Clp protease ATP-binding subunit ClpA
b3280	yrdB	R	37.9772	76.6868	-1.01385	NP_417739.1	DUF1488 domain-containing protein YrdB
b1224	narG	C	40.4626	81.6763	-1.01333	NP_415742.1	nitrate reductase A subunit alpha
b2913	serA	E	63.9351	128.644	-1.0087	NP_417388.1	phosphoglycerate dehydrogenase
b1080	flgI	N	67.579	135.967	-1.00861	NP_415598.3	flagellar P-ring protein
b3195	mlaF	N	133.755	269.058	-1.00832	NP_417662.1	intermembrane phospholipid transport system%2C ATP binding subunit MlaF
b0829	gsiA	R	34.7395	69.8626	-1.00794	NP_415350.2	glutathione ABC transporter ATP binding subunit GsiA
b0966	hspQ	O	74.4605	149.448	-1.00509	NP_415486.4	heat shock protein HspQ
b2253	arnB	M	7.41975	14.8402	-1.00007	NP_416756.6	UDP-4-amino-4-deoxy-L-arabinose aminotransferase
b2420	yfeS	S	37.4824	18.7383	1.00022	NP_416915.1	PF05406 family protein YfeS
b2149	mglA	G	71.6255	35.6783	1.00543	NP_416654.1	D-galactose/methyl-galactoside ABC transporter ATP binding subunit
b2928	yggC	H	56.4522	28.0313	1.00999	NP_417403.1	P-loop NTPase domain-containing protein YggC
b2195	ccmG	C	20.6082	10.2255	1.01104	NP_416699.1	thiol:disulfide oxidoreductase CcmG
b3409	feoB	P	590.441	292.813	1.01181	NP_417868.1	Fe(2(+)) transporter FeoB
b2557	purL	F	1321	654.362	1.01347	YP_026170.1	phosphoribosylformylglycinamide synthetase
b4017	arpA	R	27.2932	13.5031	1.01525	NP_418441.1	regulator of acetyl CoA synthetase
b2679	proX	E	221.157	109.258	1.01733	NP_417165.1	glycine betaine ABC transporter periplasmic binding protein ProX
b3960	argH	E	133.424	65.6458	1.02324	NP_418395.1	argininosuccinate lyase
b3221	nanQ	G	20.9776	10.2559	1.03239	NP_417688.1	N-acetylneuraminate anomerase
b2351	yfdH	M	72.9102	35.6219	1.03336	NP_416852.1	bactoprenol glucosyl transferase
b3224	nanT	G	58.887	28.7029	1.03675	NP_417691.4	N-acetylneuraminate:H(+) symporter
b2009	sbmC	L	41.9933	20.4219	1.04004	NP_416513.1	DNA gyrase inhibitor
b2993	hybD	C	227.78	110.635	1.04183	NP_417467.1	hydrogenase 2 maturation protease
b3601	mtlR	K	40.4362	19.5856	1.04585	NP_418058.1	transcriptional repressor MtlR
b2996	hybA	C	402.705	194.576	1.04939	NP_417470.1	hydrogenase 2 iron-sulfur protein
b3156	yhbS	R	180.149	86.9721	1.05057	NP_417625.1	putative N-acetyltransferase YhbS
b3671	ilvB	E	83.1949	40.0888	1.0533	NP_418127.1	acetohydroxy acid synthase I subunit IlvB
b2708	gutQ	M	48.1496	23.1699	1.05527	NP_417188.4	D-arabinose 5-phosphate isomerase GutQ
b2818	argA	E	92.5782	44.3275	1.06247	NP_417295.1	N-acetylglutamate synthase
b3471	yhhQ	S	91.2096	43.6573	1.06296	NP_417928.1	queuosine precursor transporter
b3630	waaP	M	47.496	22.7286	1.0633	NP_418087.1	lipopolysaccharide core heptose (I) kinase
b1952	dsrB	S	15.969	7.63208	1.06513	NP_416462.1	protein DsrB
b1521	uxaB	G	62.0769	29.5347	1.07165	YP_025302.1	tagaturonate reductase
b4400	creD	V	18.5624	8.75455	1.08428	NP_418817.1	putative inner membrane protein CreD
b1983	yeeN	S	132.605	62.5225	1.08469	NP_416490.1	putative transcriptional regulator YeeN
b3172	argG	E	565.19	266.224	1.0861	NP_417640.1	argininosuccinate synthetase
b0864	artP	E	191.818	90.1028	1.0901	NP_415385.1	L-arginine ABC transporter ATP binding subunit
b4602	cydH	C	27.5316	12.928	1.09059	YP_001165321.1	cytochrome bd-I accessory subunit CydH
b2994	hybC	C	1030.73	482.652	1.09461	NP_417468.1	hydrogenase 2 large subunit
b1261	trpB	E	154.248	72.1688	1.09581	NP_415777.1	tryptophan synthase subunit beta
b4006	purH	F	302.726	141.559	1.09661	NP_418434.1	bifunctional AICAR transformylase/IMP cyclohydrolase
b2712	hypF	O	40.3292	18.8093	1.10038	NP_417192.1	carbamoyl--[HypE] ligase
b4042	dgkA	M	28.2917	13.1523	1.10506	NP_418466.1	diacylglycerol kinase
b4471	tdcG	E	309.816	143.974	1.1056	YP_026204.1	L-serine deaminase III
b3645	dinD	V	66.183	30.7216	1.10721	NP_418102.2	DNA damage-inducible protein D
b3496	dtpB	E	282.796	130.526	1.11543	NP_417953.1	dipeptide/tripeptide:H(+) symporter DtpB
b3807	cyaY	P	15.8919	7.33278	1.11586	NP_418251.1	frataxin CyaY
b0989	cspH	K	159.363	73.2758	1.12091	NP_415509.1	CspA family protein CspH
b4351	mrr	L	42.7171	19.6359	1.12132	NP_418771.1	Type IV methyl-directed restriction enzyme EcoKMrr
b4336	yjiN	S	55.0937	25.2428	1.12602	NP_418756.1	DUF445 domain-containing protein YjiN
b2707	srlR	G	23.1684	10.6	1.12809	NP_417187.1	DNA-binding transcriptional repressor SrlR
b3775	ppiC	O	61.2085	27.9334	1.13174	NP_418223.1	peptidyl-prolyl cis-trans isomerase C
b1171	ymgD	R	31.0042	14.1446	1.13221	NP_415689.2	PF16456 family protein YmgD
b4153	frdB	C	326.059	148.564	1.13405	NP_418577.1	fumarate reductase iron-sulfur protein
b2521	sseA	P	188.141	85.5071	1.1377	NP_417016.4	3-mercaptopyruvate sulfurtransferase
b3749	rbsA	G	157.312	71.3892	1.13985	NP_418205.1	ribose ABC transporter ATP binding subunit
b4387	ytjB	R	26.2185	11.8613	1.14432	NP_418804.1	putative inner membrane protein Smp
b2802	fucI	G	210.279	94.9344	1.1473	NP_417282.1	L-fucose isomerase
b2997	hybO	C	545.417	246.159	1.14777	NP_417471.1	hydrogenase 2 small subunit
b3884	csqR	G	41.8523	18.8851	1.14806	NP_418320.2	DNA-binding transcriptional dual regulator CsqR
b4244	pyrI	F	153.838	68.6888	1.16326	NP_418665.1	aspartate carbamoyltransferase%2C PyrI subunit
b2323	fabB	I	1382.37	615.787	1.16664	NP_416826.1	3-oxoacyl-[acyl carrier protein] synthase 1
b0134	panB	H	151.184	67.3104	1.1674	NP_414676.1	3-methyl-2-oxobutanoate hydroxymethyltransferase
b4240	treB	G	33.5072	14.8645	1.1726	NP_418661.1	trehalose-specific PTS enzyme IIBC component
b0732	mngB	G	34.8328	15.4308	1.17463	NP_415260.1	alpha-mannosidase
b2107	rcnB	P	19.5803	8.61045	1.18524	NP_416610.4	periplasmic protein involved in nickel/cobalt export
b2033	wbbJ	R	68.6341	30.0824	1.19	NP_416537.1	putative lipopolysaccharide biosynthesis O-acetyl transferase WbbJ
b3238	yhcN	O	22.5906	9.90146	1.19001	NP_417705.2	DUF1471 domain-containing stress-induced protein YhcN
b3410	feoC	P	27.7054	12.1286	1.19176	NP_417869.1	ferrous iron transport protein FeoC
b4305	sgcX	X	23.0412	10.0676	1.19449	NP_418725.4	putative endoglucanase with Zn-dependent exopeptidase domain
b2313	cvpA	R	299.588	130.041	1.20401	NP_416816.1	colicin V production protein
b0987	gfcA	M	65.2076	28.2906	1.20471	NP_415507.2	threonine-rich inner membrane protein GfcA
b4295	yjhU	K	133.811	57.9751	1.20669	NP_418715.2	putative DNA-binding transcriptional regulator YjhU
b0543	emrE	P	19.4836	8.4336	1.20804	NP_415075.1	multidrug/betaine/choline efflux transporter EmrE
b3629	waaS	M	40.0171	17.3028	1.20961	NP_418086.1	lipopolysaccharide core biosynthesis protein WaaS
b4811	timR	T	17.5652	7.57344	1.2137
b0848	ybjM	R	17.0497	7.33706	1.21647	NP_415369.1	putative inner membrane protein
b3460	livJ	E	89.1203	38.2552	1.2201	YP_026223.1	branched chain amino acid/phenylalanine ABC transporter periplasmic binding protein
b3800	aslB	O	261.104	112.03	1.22074	YP_026259.1	putative anaerobic sulfatase maturation enzyme AslB
b3470	tusA	O	34.4733	14.7704	1.22277	NP_417927.1	sulfur transfer protein TusA
b2201	ccmA	O	55.7527	23.8839	1.22301	NP_416705.2	cytochrome c maturation protein A
b2690	yqaB	R	228.762	97.7308	1.22696	NP_417175.1	fructose-1-phosphate phosphatase YqaB
b2558	mltF	M	52.0653	22.2092	1.22916	NP_417053.2	membrane-bound lytic murein transglycosylase F
b2426	ucpA	R	1058.87	450.89	1.23168	NP_416921.4	oxidoreductase UcpA
b3612	gpmM	G	625.745	265.178	1.23861	NP_418069.1	2%2C3-bisphosphoglycerate-independent phosphoglycerate mutase
b1634	dtpA	E	1429.58	605.442	1.23953	NP_416151.1	dipeptide/tripeptide:H(+) symporter DtpA
b2343	yfcZ	S	470.879	199.245	1.24082	NP_416845.2	DUF406 domain-containing protein YfcZ
b2214	ftp	H	115.425	48.7256	1.2442	NP_416718.1	FAD:protein FMN transferase
b2126	btsS	T	43.0583	18.1637	1.24523	NP_416630.1	high-affinity pyruvate receptor
b2312	purF	F	331.318	139.701	1.24587	NP_416815.1	amidophosphoribosyltransferase
b2990	hybG	O	112.989	47.3967	1.25333	NP_417464.1	hydrogenase maturation factor HybG
b3539	yhjV	E	79.6872	33.3779	1.25545	NP_417996.1	putative transporter YhjV
b2164	psuT	F	20.6194	8.60262	1.26115	NP_416669.1	putative pseudouridine transporter
b4254	argI	E	48.4955	20.1335	1.26825	NP_418675.1	ornithine carbamoyltransferase ArgI
b3376	yhfS	E	18.0216	7.47538	1.26951	NP_417835.1	putative aminotransferase YhfS
b4756	yqiD	S	29.4838	12.2151	1.27126	YP_009518818.1	protein YqiD
b2425	cysP	P	24.0681	9.96767	1.27179	NP_416920.1	thiosulfate/sulfate ABC transporter periplasmic binding protein CysP
b4335	yjiM	R	51.3984	21.2213	1.27621	NP_418755.4	putative dehydratase subunit
b1260	trpA	E	113.241	46.7215	1.27724	NP_415776.1	tryptophan synthase subunit alpha
b0383	phoA	P	50.0099	20.4916	1.28718	NP_414917.2	alkaline phosphatase
b4324	uxuR	K	120.377	49.2229	1.29016	NP_418744.1	DNA-binding transcriptional repressor UxuR
b3615	waaH	M	39.434	16.1178	1.29078	NP_418072.1	UDP-glucuronate:LPS(HepIII) glycosyltransferase
b4004	zraR	T	61.8256	25.2026	1.29463	NP_418432.1	DNA-binding transcriptional activator ZraR
b2577	yfiE	T	45.2118	18.3983	1.29713	NP_417072.4	putative LysR-type DNA-binding transcriptional regulator YfiE
b4251	bdcR	T	16.3153	6.62953	1.29925	NP_418672.4	putative transcriptional regulator BdcR
b2801	fucP	G	20.2996	8.22352	1.30362	NP_417281.1	L-fucose:H(+) symporter
b4245	pyrB	F	279.778	113.222	1.30512	NP_418666.1	aspartate carbamoyltransferase catalytic subunit
b2753	iap	R	34.8024	13.9294	1.32105	NP_417233.1	alkaline phosphatase isozyme conversion protein
b2764	cysJ	P	58.4985	23.4078	1.32141	NP_417244.1	sulfite reductase%2C flavoprotein subunit
b0674	asnB	E	778.11	310.749	1.32422	NP_415200.1	asparagine synthetase B
b2671	ygaC	S	22.8507	9.09545	1.32902	NP_417157.1	DUF2002 domain-containing protein YgaC
b4003	zraS	T	38.2581	15.1671	1.33482	NP_418431.1	sensor histidine kinase ZraS
b4334	yjiL	I	15.5378	6.15056	1.33699	NP_418754.2	putative ATPase%2C activator of (R)-hydroxyglutaryl-CoA dehdratase
b1994	insH6	L	20.9209	8.26451	1.33995	NP_416498.2	IS5 family transposase and trans-activator
b2430	yfeW	M	20.7059	8.17835	1.34016	NP_416925.2	penicillin binding protein 4B
b1770	ydjF	G	23.9183	9.44256	1.34086	NP_416284.1	putative DNA-binding transcriptional regulator YdjF
b2522	sseB	S	178.312	70.3121	1.34256	NP_417017.4	protein SseB
b3628	waaB	M	95.9371	37.7666	1.34498	NP_418085.2	UDP-D-galactose:(glucosyl)lipopolysaccharide-1%2C6-D-galactosyltransferase
b1563	relE	D	69.4136	27.1751	1.35293	NP_416081.1	mRNA interferase toxin RelE
b1673	ydhV	C	17.3878	6.77109	1.36062	NP_416188.1	putative oxidoreductase YdhV
b1474	fdnG	C	127.167	49.279	1.36768	NP_415991.1	formate dehydrogenase N subunit alpha
b2803	fucK	G	115.371	44.6119	1.37078	NP_417283.2	L-fuculokinase
b3585	yiaU	K	23.8249	9.16203	1.37873	NP_418042.1	putative DNA-binding transcriptional regulator YiaU
b0860	artJ	E	100.688	38.5074	1.38668	NP_415381.1	L-arginine ABC transporter periplasmic binding protein
b0963	mgsA	G	151.5	57.5811	1.39565	NP_415483.2	methylglyoxal synthase
b3717	cbrC	S	27.1666	10.2792	1.40211	NP_418173.1	PF03691 family colicin E2 tolerance protein CbrC
b4793	ysaE	S	45.4817	17.0301	1.4172	YP_010051206.1	protein YsaE
b4154	frdA	C	1102.35	407.742	1.43486	NP_418578.1	fumarate reductase flavoprotein subunit
b3091	uxaA	G	73.9325	27.1211	1.4468	NP_417562.1	D-altronate dehydratase
b4292	fecR	P	80.9748	29.5743	1.45313	NP_418712.1	ferric citrate regulator FecR
b1145	ymfK	K	23.9182	8.73271	1.45361	NP_415663.1	putative repressor protein YmfK
b2202	napC	C	33.7833	12.3324	1.45386	NP_416706.1	periplasmic nitrate reductase cytochrome c protein
b0986	gfcB	M	22.3114	8.1154	1.45905	NP_415506.1	lipoprotein GfcB
b0281	intF	L	106.55	38.7202	1.46037	NP_414815.1	putative phage integrase
b2209	eco	R	46.6511	16.8969	1.46515	NP_416713.1	serine protease inhibitor ecotin
b2628	abpA	V	79.0254	28.2916	1.48194	NP_417117.1	anti-bacteriophage protein
b3114	tdcE	E	974.515	347.958	1.48577	YP_026205.1	2-ketobutyrate formate-lyase/pyruvate formate-lyase 4
b2399	yfeD	V	35.3447	12.6122	1.48668	NP_416898.3	putative DNA-binding transcriptional regulator YfeD
b0273	argF	E	81.086	28.3716	1.515	NP_414807.1	ornithine carbamoyltransferase ArgF
b0981	etk	D	39.2497	13.6951	1.51903	NP_415501.1	protein-tyrosine kinase Etk
b1061	dinI	V	48.0459	16.7516	1.52012	NP_415579.1	DNA damage-inducible protein I
b4122	fumB	C	65.0801	22.5588	1.52852	NP_418546.1	fumarase B
b4346	mcrB	V	37.3322	12.932	1.52947	NP_418766.4	5-methylcytosine-specific restriction enzyme subunit McrB
b2805	fucR	G	35.14	12.155	1.53157	NP_417285.1	DNA-binding transcriptional activator FucR
b4088	alsB	G	21.9047	7.57629	1.53168	NP_418512.1	D-allose ABC transporter periplasmic binding protein
b0262	afuC	E	31.9494	11.0446	1.53245	NP_414796.2	ABC transporter ATP-binding protein AfuC
b4670	yjeV	S	17.4501	6.02164	1.535	YP_002791261.1	uncharacterized protein YjeV
b2703	srlE	G	23.1167	7.88867	1.55108	YP_026181.1	sorbitol-specific PTS enzyme IIBC1 component
b2508	guaB	F	1302.75	444.428	1.55154	NP_417003.1	inosine 5'-monophosphate dehydrogenase
b2036	glf	M	234.802	78.7148	1.57674	NP_416540.1	UDP-galactopyranose mutase
b0268	yagE	E	25.4704	8.52621	1.57884	NP_414802.2	putative 2-dehydro-3-deoxygluconate aldolase
b3092	uxaC	G	56.5531	18.7907	1.58958	NP_417563.1	D-glucoronate/D-galacturonate isomerase
b0607	uspG	T	285.434	94.648	1.59251	NP_415140.1	universal stress protein G
b3557	insJ	L	92.1788	30.5045	1.59541	NP_418014.1	insertion element IS150 protein InsA
b2298	yfcC	S	33.3434	11.0196	1.59733	NP_416801.2	putative transporter YfcC
b4293	fecI	K	50.1576	16.5399	1.60052	NP_418713.1	RNA polymerase sigma factor FecI
b2730	hypE	O	260.447	84.6853	1.62081	NP_417210.2	carbamoyl dehydratase HypE
b2727	hypB	K	116.493	37.785	1.62437	NP_417207.1	hydrogenase isoenzymes nickel incorporation protein HypB
b1184	umuC	L	21.6534	7.00662	1.62781	NP_415702.1	DNA polymerase V catalytic protein
b2731	fhlA	K	195.427	63.0579	1.63188	NP_417211.1	DNA-binding transcriptional activator FhlA
b2729	hypD	O	253.573	81.6723	1.63448	NP_417209.1	Fe-(CN)2CO cofactor assembly scaffold protein HypD
b2863	ygeQ	R	98.1537	31.5463	1.63757	YP_009518811.1	putative lipoprotein YgeQ
b3116	tdcC	E	548.508	172.81	1.66632	NP_417586.1	threonine/serine:H(+) symporter
b0272	xynR	K	71.1635	22.2641	1.67642	NP_414806.1	DNA-binding transcriptional repressor XynR
b4337	mdtM	E	55.3296	17.2096	1.68484	NP_418757.1	multidrug efflux pump/bile salt:H(+) antiporter/Na(+):H(+) antiporter/K(+):H(+) antiporter
b3159	ubiV	O	27.9553	8.65278	1.69188	NP_417628.2	ubiquinone biosynthesis protein UbiV
b4089	alsR	T	71.8462	22.0504	1.7041	NP_418513.4	DNA-binding transcriptional repressor AlsR
b0650	hscC	O	30.2374	9.10717	1.73126	NP_415183.1	chaperone protein HscC
b3225	nanA	E	94.7375	28.1972	1.74838	NP_417692.1	N-acetylneuraminate lyase
b3724	phoU	P	120.874	35.9758	1.74841	NP_418180.1	negative regulator of the pho regulon
b2030	insH7	L	43.7542	12.9946	1.75151	NP_415847.2	IS5 family transposase and trans-activator
b4420	rdlA	T	23.675	6.81617	1.79633
b2957	ansB	E	3153.08	907.379	1.79698	NP_417432.1	L-asparaginase 2
b3115	tdcD	C	464.042	133.132	1.8014	NP_417585.2	propionate kinase
b0308	ykgG	R	85.1245	24.2989	1.80868	NP_414842.4	DUF162 domain-containing lactate utilization protein YkgG
b3117	tdcB	E	388.801	110.75	1.81172	NP_417587.1	catabolic threonine dehydratase
b4239	treC	G	38.068	10.8414	1.81203	NP_418660.1	trehalose-6-phosphate hydrolase
b2035	wbbH	M	137.197	39.0504	1.81284	NP_416539.1	putative O-antigen polymerase
b0899	ycaM	E	20.2925	5.70996	1.82939	NP_415419.2	putative transporter YcaM
b3744	asnA	E	2510.07	701.683	1.83884	NP_418200.1	asparagine synthetase A
b2032	wbbK	M	169.414	47.1107	1.84643	NP_416536.1	putative glycosyltransferase WbbK
b3558	insK	L	91.5396	25.3059	1.85492	NP_418015.1	IS150 family conserved protein InsB
b0306	ykgE	C	38.5925	10.6393	1.85892	NP_414840.1	putative lactate utilization oxidoreductase YkgE
b0307	ykgF	C	102.682	28.1848	1.86519	NP_414841.1	putative amino acid dehydrogenase with NAD(P)-binding domain and ferridoxin-like domain
b2205	napG	C	36.9407	10.0501	1.87799	NP_416709.1	ferredoxin-type protein NapG
b0823	ybiW	C	165.045	44.6496	1.88614	NP_415344.1	putative pyruvate formate lyase
b4021	pepE	E	42.8524	11.5618	1.89001	NP_418445.1	peptidase E
b4380	yjjI	R	75.3631	20.3217	1.89084	NP_418797.1	DUF3029 domain-containing protein YjjI
b3989	yjaZ	R	17.6657	4.71214	1.90649	NP_418416.1	protein YjaZ
b3716	cbrB	M	16.5346	4.23604	1.9647	NP_418172.1	putative inner membrane protein
b0399	phoB	K	243.677	62.3617	1.96624	NP_414933.1	DNA-binding transcriptional dual regulator PhoB
b2204	napH	C	65.8957	16.6141	1.98778	NP_416708.1	ferredoxin-type protein NapH
b3118	tdcA	K	44.602	11.2209	1.99092	NP_417588.1	DNA-binding transcriptional activator TdcA
b4323	uxuB	G	371.213	91.6236	2.01845	NP_418743.1	D-mannonate oxidoreductase
b2034	wbbI	M	99.9975	24.6048	2.02295	NP_416538.1	beta-1%2C6-galactofuranosyltransferase WbbI
b2206	napA	C	192.699	47.2349	2.02842	NP_416710.1	periplasmic nitrate reductase subunit NapA
b3774	ilvC	E	143.816	34.3391	2.0663	NP_418222.1	ketol-acid reductoisomerase (NADP(+))
b4322	uxuA	G	218.841	51.12	2.09792	NP_418742.1	D-mannonate dehydratase
b4117	adiA	E	31.3238	7.30701	2.09991	NP_418541.2	arginine decarboxylase%2C degradative
b3652	recG	K	418.657	94.5721	2.14628	NP_418109.1	ATP-dependent DNA helicase RecG
b2349	intS	L	46.9238	10.5335	2.15534	NP_416850.1	prophage CPS-53 integrase
b4613	dinQ	V	319.826	70.5619	2.18033	YP_001165328.2	membrane toxin DinQ
b0030	rihC	F	118.741	25.6561	2.21045	NP_414571.1	ribonucleoside hydrolase RihC
b0400	phoR	T	374.409	80.5957	2.21584	NP_414934.1	sensor histidine kinase PhoR
b1149	ymfN	R	20.9165	4.4841	2.22175	YP_009518764.1	chimeric replication protein/phage terminase YmfN
b3408	feoA	P	65.4665	13.8914	2.23657	NP_417867.1	ferrous iron transport protein A
b1530	marR	K	19.7149	4.10949	2.26226	NP_416047.4	DNA-binding transcriptional repressor MarR
b3623	waaU	M	44.6289	9.27176	2.26706	NP_418080.1	putative ADP-heptose:LPS heptosyltransferase 4
b3725	pstB	P	185.541	38.3681	2.27376	NP_418181.1	phosphate ABC transporter ATP binding subunit
b3625	waaY	M	46.3313	9.33251	2.31165	NP_418082.1	lipopolysaccharide core heptose (II) kinase
b4618	tisB	V	156.292	31.4264	2.31419	YP_001165331.1	membrane-depolarizing toxin TisB
b0217	yafT	M	91.1653	17.6621	2.36783	NP_414752.1	lipoprotein YafT
b1621	malX	G	51.2245	9.59114	2.41706	NP_416138.1	PTS enzyme IIBC component MalX
b3726	pstA	P	432.219	79.6867	2.43935	NP_418182.1	phosphate ABC transporter membrane subunit PstA
b3626	waaJ	M	60.6992	11.1839	2.44025	NP_418083.1	UDP-glucose:(glucosyl)LPS alpha-1%2C2-glucosyltransferase
b4379	yjjW	O	31.9417	5.82998	2.45388	NP_418796.1	putative glycyl-radical enzyme activating enzyme YjjW
b3071	nfeR	K	79.2906	13.9686	2.50496	NP_417542.1	DNA-binding transcriptional repressor NfeR
b2208	napF	C	19.1185	3.33347	2.51988	NP_416712.1	ferredoxin-type protein
b3727	pstC	P	281.749	49.107	2.52041	NP_418183.1	phosphate ABC transporter membrane subunit PstC
b2169	fruB	G	1406.62	243.826	2.52831	NP_416674.1	fructose-specific PTS multiphosphoryl transfer protein FruB
b2203	napB	C	24.6558	4.24772	2.53716	NP_416707.4	periplasmic nitrate reductase cytochrome c550 protein
b3627	waaO	M	79.4816	13.4978	2.55789	NP_418084.1	UDP-D-glucose:(glucosyl)LPS alpha-1%2C3-glucosyltransferase
b1494	pqqL	R	70.1718	11.8266	2.56885	NP_416011.1	periplasmic metalloprotease
b2847	yqeI	K	28.6543	4.54267	2.65714	NP_417324.1	putative transcriptional regulator YqeI
b4306	yjhP	Q	114.487	17.2809	2.72793	NP_418726.1	putative methyltransferase YjhP
b3651	trmH	J	518.641	77.4324	2.74373	NP_418108.1	tRNA (Gm18) 2'-O-methyltransferase
b0984	gfcD	R	33.544	4.97687	2.75275	NP_415504.1	putative lipoprotein GfcD
b0821	ybiU	R	39.4267	5.75759	2.77564	NP_415342.1	DUF1479 domain-containing protein YbiU
b2428	murQ	R	20.9223	3.05096	2.77771	NP_416923.1	N-acetylmuramic acid 6-phosphate etherase
b1263	trpD	E	109.609	15.8089	2.79356	NP_415779.1	anthranilate synthase subunit TrpD
b4307	yjhQ	R	46.89	6.56271	2.83692	NP_418727.1	putative acetyltransferase TopAI antitoxin YjhQ
b1264	trpE	E	72.2976	10.0288	2.84981	NP_415780.1	anthranilate synthase subunit TrpE
b2168	fruK	G	1576.48	215.814	2.86884	NP_416673.1	1-phosphofructokinase
b3624	waaZ	M	41.2178	5.31986	2.95381	NP_418081.1	lipopolysaccharide core biosynthesis protein WaaZ
b3728	pstS	P	964.824	119.118	3.01787	NP_418184.1	phosphate ABC transporter periplasmic binding protein
b0552	insH2	L	43.3566	5.0866	3.09148	NP_415084.2	IS5 family transposase and trans-activator
b2167	fruA	G	4399.23	455.135	3.27288	NP_416672.1	fructose-specific PTS multiphosphoryl transfer protein FruA
b1495	yddB	P	41.1551	3.83718	3.42295	NP_416012.1	putative TonB-dependent receptor YddB
b0825	fsaA	G	19.9629	1.61502	3.6277	NP_415346.4	fructose-6-phosphate aldolase 1
b4321	gntP	E	54.8392	4.40097	3.63932	NP_418741.1	fructuronate transporter
b1144	ymfJ	D	109.439	7.39325	3.88778	NP_415662.2	uncharacterized protein YmfJ
b1140	intE	L	47.9181	2.66349	4.16918	NP_415658.1	putative integrase
b1496	yddA	R	29.9571	1.53204	4.28937	NP_416013.1	ABC transporter family protein YddA
b2442	intZ	X	99.6137	0.5	7.63827	NP_416937.2	putative phage integrase IntZ

## Sheet: Table S8
GeneID	Gene name	COG	LF82 Cell	LF82 SNT	log2FC	Access_number	Product
K8B90_RS02765	bsmA	W	28.1766	716.384	-4.66816	WP_000254636.1	biofilm peroxide resistance protein BsmA
K8B90_RS02130	melR	K	2.59723	62.9274	-4.59864	WP_255090546.1	transcriptional regulator MelR
K8B90_RS19870	tdcA	E	5.14598	113.801	-4.46692	WP_000104210.1	transcriptional regulator TdcA
K8B90_RS09625	iss	X	1.56315	26.8138	-4.10045	WP_001298464.1	increased serum survival lipoprotein Iss
K8B90_RS20050	ubiU	H	2.98419	50.5756	-4.08303	WP_001305130.1	peptidase U32 family protein
K8B90_RS10060	ychH	R	24.6421	354.027	-3.84466	WP_000823885.1	stress-induced protein YchH
K8B90_RS13855	mtfA	T	16.8992	227.346	-3.74986	WP_001311896.1	DgsA anti-repressor MtfA
K8B90_RS19695	fadH	C	9.80369	121.837	-3.63548	WP_000121409.1	NADPH-dependent 2%2C4-dienoyl-CoA reductase
K8B90_RS10360	ompW	M	81.6208	986.619	-3.59549	WP_001298116.1	outer membrane protein OmpW
K8B90_RS00035	rbsD	G	15.8611	168.938	-3.41293	WP_001350412.1	D-ribose pyranase
K8B90_RS00040	rbsA	G	27.2607	275.296	-3.33609	WP_000387762.1	ribose ABC transporter ATP-binding protein RbsA
K8B90_RS02510	aspA	E	737.162	7234.88	-3.29492	WP_000069437.1	aspartate ammonia-lyase
K8B90_RS05470	yahN	E	11.3496	109.971	-3.27641	WP_000976973.1	LysE family transporter
K8B90_RS03060	pyrI	F	53.2952	511.308	-3.26211	WP_000148581.1	aspartate carbamoyltransferase regulatory subunit
K8B90_RS15045	yeiQ	G	51.954	497.668	-3.25988	WP_001091922.1	mannitol dehydrogenase family protein
K8B90_RS20055	ubiV	O	4.30817	39.3409	-3.19089	WP_001296442.1	U32 family peptidase
K8B90_RS05635	yaiZ	R	18.77	171.234	-3.18947	WP_001295334.1	DUF2754 domain-containing protein
K8B90_RS10845	uspF	O	14.0383	127.663	-3.1849	WP_001295593.1	universal stress protein UspF
K8B90_RS07475	ybhQ	R	39.5635	349.549	-3.14325	WP_000871982.1	YbhQ family protein
K8B90_RS09585	nmpC	X	74.0762	643.976	-3.11993	WP_000737271.1	porin NmpC
K8B90_RS14935	mglB	G	108.212	921.823	-3.09063	WP_001036964.1	galactose/glucose ABC transporter substrate-binding protein MglB
K8B90_RS00930	rhaR	K	5.33791	44.7503	-3.06755	WP_001298410.1	HTH-type transcriptional activator RhaR
K8B90_RS19910	garP	E	4.83498	40.3078	-3.05948	WP_000979025.1	galactarate/glucarate/glycerate transporter GarP
K8B90_RS02760	yjfN	R	9.24865	76.5986	-3.05	WP_000811566.1	DUF1471 family protease activator YjfN
K8B90_RS14595	yegP	S	15.363	125.243	-3.0272	WP_001300972.1	YegP family protein
K8B90_RS15865	yfcZ	S	69.5118	564.768	-3.02233	WP_001296261.1	YfcZ/YiiS family protein
K8B90_RS19725	ygjR	H	63.8317	517.008	-3.01784	WP_001529412.1	Gfo/Idh/MocA family oxidoreductase
K8B90_RS22365	lldP	C	118.581	937.548	-2.98302	WP_014640231.1	L-lactate permease
K8B90_RS03065	pyrB	F	75.8185	596.685	-2.97635	WP_000013038.1	aspartate carbamoyltransferase
K8B90_RS09955	dadA	E	49.6522	389.551	-2.97188	WP_001266907.1	D-amino acid dehydrogenase
K8B90_RS03930	carA	E	96.031	729.543	-2.92542	WP_001298633.1	glutamine-hydrolyzing carbamoyl-phosphate synthase small subunit
K8B90_RS18865	ansB	E	218.146	1605.64	-2.87979	WP_000394107.1	L-asparaginase 2
K8B90_RS19530	glgS	K	32.1718	236.636	-2.8788	WP_001296424.1	cell surface composition regulator GlgS
K8B90_RS18405	ygeV	K	41.7052	306.444	-2.87732	WP_000417784.1	sigma-54-dependent Fis family transcriptional regulator
K8B90_RS07910	ybjX	S	10.8394	79.5777	-2.87608	WP_001400542.1	VirK/YbjX family protein
K8B90_RS09960	dadX	M	31.4352	226.674	-2.85017	WP_000197868.1	catabolic alanine racemase DadX
K8B90_RS16665	csiE	K	19.3523	138.523	-2.83955	WP_000983029.1	stationary phase inducible protein CsiE
K8B90_RS13645	yedF	O	3.4013	23.8567	-2.81024	WP_000790504.1	sulfurtransferase-like selenium metabolism protein YedF
K8B90_RS01440	zraP	N	7.82592	54.7672	-2.80698	WP_001314341.1	zinc resistance sensor/chaperone ZraP
K8B90_RS08325	mgsA	G	25.7961	178.997	-2.79471	WP_001295939.1	methylglyoxal synthase
K8B90_RS21810	slp	M	57.669	387.509	-2.74836	WP_001057453.1	outer membrane lipoprotein Slp
K8B90_RS16060	yfeD	R	11.3837	75.984	-2.73873	WP_000826499.1	putative DNA-binding transcriptional regulator
K8B90_RS19235	gpr	D	30.8674	198.759	-2.68686	WP_000262170.1	L-glyceraldehyde 3-phosphate reductase
K8B90_RS17325	glaH	E	13.7766	85.6622	-2.63644	WP_000993120.1	glutarate dioxygenase GlaH
K8B90_RS15890	dsdC	K	6.03975	37.3738	-2.62947	WP_001331803.1	DNA-binding transcriptional regulator DsdC
K8B90_RS16965	raiA	J	327.932	1954.38	-2.57524	WP_000178456.1	ribosome-associated translation inhibitor RaiA
K8B90_RS10990	rimL	J	55.3325	327.381	-2.56477	WP_001299372.1	50S ribosomal protein L7/L12-serine acetyltransferase
K8B90_RS16200	ucpA	R	122.562	719.67	-2.55383	WP_000517443.1	SDR family oxidoreductase UcpA
K8B90_RS22745	ilvB	E	4.30164	24.9893	-2.53835	WP_000168476.1	acetolactate synthase large subunit
K8B90_RS21330	malT	K	56.6161	326.096	-2.52601	WP_000906981.1	HTH-type transcriptional regulator MalT
K8B90_RS22375	lldD	C	165.33	929.996	-2.49188	WP_000586976.1	quinone-dependent L-lactate dehydrogenase
K8B90_RS21055	crp	T	106.664	595.951	-2.48212	WP_000242755.1	cAMP-activated global transcriptional regulator CRP
K8B90_RS11325	ydeN	R	9.47565	52.7769	-2.47761	WP_001296072.1	sulfatase
K8B90_RS21965	dctA	C	247.929	1368.81	-2.46493	WP_000858214.1	C4-dicarboxylate transporter DctC
K8B90_RS12515	ppsA	G	507.908	2802.71	-2.46418	WP_000069408.1	phosphoenolpyruvate synthase
K8B90_RS01500	aceB	C	50.8652	273.489	-2.42673	WP_000138841.1	malate synthase A
K8B90_RS15270	atoS	C	5.07538	27.1494	-2.41933	WP_001296244.1	two-component system sensor histidine kinase AtoS
K8B90_RS22345	yibT	R	9.95426	52.9969	-2.41252	WP_000517097.1	protein YibT
K8B90_RS16055	yfeC	R	10.1611	53.263	-2.39007	WP_000472021.1	putative DNA-binding transcriptional regulator
K8B90_RS21725	rbbA	U	57.7464	302.575	-2.38949	WP_000149182.1	ribosome-associated ATPase/putative transporter RbbA
K8B90_RS22370	lldR	K	46.6712	244.363	-2.38842	WP_001553608.1	transcriptional regulator LldR
K8B90_RS08190	ompF	M	1789.71	9359.97	-2.38678	WP_000977927.1	porin OmpF
K8B90_RS19100	glcC	K	38.8941	201.078	-2.37014	WP_001314155.1	transcriptional regulator GlcC
K8B90_RS02125	adiA	E	9.39626	48.4487	-2.3663	WP_014640257.1	arginine decarboxylase
K8B90_RS18510	idi	I	13.1193	65.361	-2.31674	WP_001192807.1	isopentenyl-diphosphate Delta-isomerase
K8B90_RS14900	cdd	F	51.3535	255.751	-2.31621	WP_000553553.1	cytidine deaminase
K8B90_RS07585	dps	V	49.1384	244.634	-2.3157	WP_000100800.1	DNA starvation/stationary phase protection protein Dps
K8B90_RS15860	fadI	I	28.4566	140.982	-2.30868	WP_000531977.1	acetyl-CoA C-acyltransferase FadI
K8B90_RS03940	caiF	K	11.7121	58.0001	-2.30805	WP_000333104.1	carnitine metabolism transcriptional regulator CaiF
K8B90_RS20045	ubiT	H	65.5505	322.449	-2.29839	WP_001295552.1	SCP2 domain-containing protein
K8B90_RS19905	garL	G	4.62562	22.5934	-2.28818	WP_001058227.1	2-dehydro-3-deoxyglucarate aldolase
K8B90_RS06585	ybdD	S	13.8319	66.9706	-2.27553	WP_000460431.1	YbdD/YjiX family protein
K8B90_RS18765	loiP	R	12.7297	61.5752	-2.27415	WP_014640202.1	metalloprotease LoiP
K8B90_RS13655	ompD	M	368.659	1773.2	-2.266	WP_000737290.1	porin OmpD
K8B90_RS03935	carB	E	397.288	1909.15	-2.26467	WP_001126335.1	carbamoyl-phosphate synthase large subunit
K8B90_RS09075	grxB	O	22.9849	109.703	-2.25485	WP_000780912.1	glutaredoxin 2
K8B90_RS16120	yfeH	R	15.0372	71.4473	-2.24835	WP_000765604.1	bile acid:sodium symporter family protein
K8B90_RS21755	uspB	T	19.4231	92.0803	-2.24512	WP_000626187.1	universal stress protein UspB
K8B90_RS19660	ygjH	R	5.0675	23.9464	-2.24046	WP_000450588.1	tRNA-binding protein
K8B90_RS09600	LF82_767	X	56.4351	266.511	-2.23953	WP_001168526.1	hypothetical protein
K8B90_RS01710	qorA	C	22.4633	106.01	-2.23856	WP_000235524.1	quinone oxidoreductase
K8B90_RS01540	pepE	E	7.86452	36.8635	-2.22876	WP_000421763.1	dipeptidase PepE
K8B90_RS15615	yfbS	P	76.1888	356.461	-2.22609	WP_001012899.1	SLC13 family permease
K8B90_RS07775	ybjC	R	6.74931	31.4795	-2.2216	WP_001201570.1	DUF1418 family protein
K8B90_RS16595	sseA	P	20.8592	97.2062	-2.22037	WP_000108634.1	3-mercaptopyruvate sulfurtransferase
K8B90_RS16360	aegA	C	13.4332	62.3101	-2.21367	WP_001078902.1	formate-dependent uric acid utilization protein AegA
K8B90_RS18580	gcvH	E	78.4282	362.96	-2.21037	WP_014640200.1	glycine cleavage system protein GcvH
K8B90_RS09385	pepT	E	54.5217	251.582	-2.20613	WP_000359446.1	peptidase T
K8B90_RS12895	yeaD	G	43.9113	200.704	-2.1924	WP_001296124.1	D-hexose-6-phosphate mutarotase
K8B90_RS21760	uspA	T	88.2702	402.811	-2.1901	WP_000323571.1	universal stress protein UspA
K8B90_RS18370	yqeF	I	65.5765	297.217	-2.18027	WP_000656011.1	acetyl-CoA C-acetyltransferase
K8B90_RS11235	fdnG	C	23.2053	104.993	-2.17776	WP_015912497.1	formate dehydrogenase-N subunit alpha
K8B90_RS18900	nupG	F	64.0253	289.683	-2.17776	WP_001298251.1	nucleoside permease NupG
K8B90_RS06795	ybeL	R	35.5708	159.564	-2.16537	WP_001044880.1	zinc ribbon-containing protein
K8B90_RS01010	uspD	T	49.2859	220.77	-2.16329	WP_000323555.1	universal stress protein UspD
K8B90_RS12205	slyB	M	95.2135	425.847	-2.1611	WP_000597201.1	outer membrane lipoprotein SlyB
K8B90_RS00360	LF82_577	H	13.9168	62.0631	-2.15691	WP_000751617.1	S-adenosyl-l-methionine hydroxide adenosyltransferase family protein
K8B90_RS16375	ypfM	R	91.1578	404.558	-2.14991	WP_001386977.1	protein YpfM
K8B90_RS19865	tdcB	E	48.1721	213.424	-2.14745	WP_000548347.1	bifunctional threonine ammonia-lyase/L-serine ammonia-lyase TdcB
K8B90_RS21265	ompR	T	26.9339	118.489	-2.13727	WP_001157751.1	two-component system response regulator OmpR
K8B90_RS09900	pliG	V	8.28916	36.4477	-2.13653	WP_000693755.1	g-type lysoyme inhibitor PliG
K8B90_RS06185	ybaT	E	82.7471	362.766	-2.13226	WP_000982162.1	amino acid permease
K8B90_RS06630	uspG	T	102.259	447.264	-2.12889	WP_001295855.1	universal stress protein UspG
K8B90_RS16890	pat	O	192.937	837.197	-2.11744	WP_000082990.1	protein lysine acetyltransferase
K8B90_RS21915	ccp	C	14.8078	63.8218	-2.10769	WP_000784837.1	cytochrome c peroxidase
K8B90_RS12520	ppsR	T	18.1026	77.9573	-2.10649	WP_000368046.1	posphoenolpyruvate synthetase regulatory kinase/phosphorylase PpsR
K8B90_RS11920	ynfE	C	20.6604	88.6338	-2.10099	WP_000041662.1	DmsA/YnfE/YnfF family dimethyl sulfoxide reductase
K8B90_RS21635	dcrB	R	95.0761	406.425	-2.09583	WP_001245296.1	phage sensitivity protein DcrB
K8B90_RS12885	msrB	O	66.9517	285.751	-2.09356	WP_001284618.1	peptide-methionine (R)-S-oxide reductase MsrB
K8B90_RS02995	fbp	G	145.881	621.171	-2.0902	WP_000853753.1	class 1 fructose-bisphosphatase
K8B90_RS19900	garR	I	14.1751	60.1449	-2.08509	WP_001350452.1	2-hydroxy-3-oxopropionate reductase
K8B90_RS17380	alaE	E	28.3893	120.445	-2.08496	WP_000492656.1	L-alanine exporter AlaE
K8B90_RS07780	nfsA	C	31.7072	134.107	-2.0805	WP_000189176.1	nitroreductase NfsA
K8B90_RS06580	cstA	C	125.144	524.757	-2.06806	WP_001043160.1	pyruvate/proton symporter CstA
K8B90_RS18915	yqgA	R	37.2622	155.458	-2.06074	WP_000234491.1	DUF554 domain-containing protein
K8B90_RS22845	dgoR	K	12.8828	53.7168	-2.05993	WP_000174299.1	D-galactonate utilization transcriptional regulator DgoR
K8B90_RS12890	gapA	G	2255.02	9372.97	-2.05536	WP_000153502.1	glyceraldehyde-3-phosphate dehydrogenase
K8B90_RS12055	fumA	C	180.615	748.765	-2.0516	WP_000066639.1	class I fumarate hydratase
K8B90_RS00525	udp	F	95.832	396.042	-2.04707	WP_000045178.1	uridine phosphorylase
K8B90_RS14930	mglA	G	75.8511	312.936	-2.04462	WP_000255034.1	galactose/methyl galactoside ABC transporter ATP-binding protein MglA
K8B90_RS13465	uspC	T	5.51884	22.6636	-2.03794	WP_000122412.1	universal stress protein UspC
K8B90_RS00620	fadB	I	27.1046	110.814	-2.03153	WP_000965968.1	fatty acid oxidation complex subunit alpha FadB
K8B90_RS16035	nupC	F	86.207	350.763	-2.02462	WP_000376337.1	nucleoside permease NupC
K8B90_RS21955	kdgK	G	5.38514	21.8516	-2.02068	WP_001297976.1	2-dehydro-3-deoxygluconokinase
K8B90_RS16865	grcA	H	716.953	2907.32	-2.01974	WP_000627804.1	autonomous glycyl radical cofactor GrcA
K8B90_RS06290	allB	F	15.1976	61.2491	-2.01085	WP_000006871.1	allantoinase AllB
K8B90_RS02590	frdB	C	118.438	476.104	-2.00715	WP_000829496.1	fumarate reductase iron-sulfur protein
K8B90_RS13110	yobF	R	62.293	249.96	-2.00456	WP_001295496.1	DUF2627 domain-containing protein
K8B90_RS04310	guaC	F	196.352	785.46	-2.0001	WP_001217338.1	GMP reductase
K8B90_RS19630	mug	L	33.4777	133.888	-1.99975	WP_000228937.1	G/U mismatch-specific DNA glycosylase
K8B90_RS00615	fadA	I	19.0475	76.0845	-1.998	WP_000438747.1	acetyl-CoA C-acyltransferase FadA
K8B90_RS05965	ybaE	R	6.12837	24.3138	-1.9882	WP_001238261.1	SgrR family transcriptional regulator
K8B90_RS08185	aspC	E	519.057	2058.44	-1.98759	WP_000462696.1	aspartate transaminase
K8B90_RS21290	feoC	K	22.3739	88.6924	-1.987	WP_000157585.1	[Fe-S]-dependent transcriptional repressor FeoC
K8B90_RS13680	fliE	N	6.0061	23.7621	-1.98416	WP_001274299.1	flagellar hook-basal body complex protein FliE
K8B90_RS01855	acs	I	97.82	386.591	-1.98261	WP_000078226.1	acetate--CoA ligase
K8B90_RS20040	yhbS	R	58.2268	229.611	-1.97944	WP_000908554.1	N-acetyltransferase
K8B90_RS08275	rmf	J	46.8031	183.308	-1.96959	WP_000828648.1	ribosome modulation factor
K8B90_RS01430	hupA	L	164.629	642.07	-1.96351	WP_001044513.1	DNA-binding protein HU-alpha
K8B90_RS07925	cspD	K	253.637	979.054	-1.94862	WP_000410785.1	cold shock-like protein CspD
K8B90_RS08800	agp	G	98.4444	379.185	-1.94552	WP_001044311.1	bifunctional glucose-1-phosphatase/inositol phosphatase
K8B90_RS14810	btsS	T	22.8384	87.9625	-1.94543	WP_001295431.1	two-component regulatory system sensor histidine kinase BtsS
K8B90_RS21770	dtpB	E	109.973	418.511	-1.92811	WP_001098623.1	dipeptide/tripeptide permease DtpB
K8B90_RS14670	fbaB	G	91.492	348.079	-1.9277	WP_000129559.1	class I fructose-bisphosphate aldolase
K8B90_RS16720	hmpA	C	5.90208	22.4232	-1.9257	WP_000883112.1	NO-inducible flavohemoprotein
K8B90_RS10860	ydbJ	R	142.698	539.219	-1.91791	WP_001295715.1	DUF333 domain-containing protein
K8B90_RS00675	mobA	H	8.10938	30.5673	-1.91432	WP_001052151.1	molybdenum cofactor guanylyltransferase MobA
K8B90_RS21155	yhfZ	K	13.375	50.3353	-1.91203	WP_001254797.1	GntR family transcriptional regulator YhfZ
K8B90_RS07855	ybjQ	S	10.6563	39.9859	-1.90779	WP_001160737.1	heavy metal-binding domain-containing protein
K8B90_RS17065	yfjF	V	8.71606	32.5892	-1.90264	WP_001117834.1	RnfH family protein
K8B90_RS22840	dgoK	G	12.1538	45.1074	-1.89195	WP_000127076.1	2-dehydro-3-deoxygalactonokinase
K8B90_RS13460	flhD	N	27.459	101.328	-1.88369	WP_001295647.1	flagellar transcriptional regulator FlhD
K8B90_RS22750	ivbL	E	12.9644	47.8325	-1.88344	WP_001312198.1	ilvB operon leader peptide IvbL
K8B90_RS19495	K8B90_RS19495	S	8.96352	33.0336	-1.8818	WP_001296421.1	hypothetical protein
K8B90_RS05525	lacZ	G	29.6222	108.926	-1.8786	WP_000177875.1	beta-galactosidase
K8B90_RS13105	cspC	K	380.197	1396.58	-1.87708	WP_001062678.1	transcription antiterminator/RNA stability regulator CspC
K8B90_RS08140	ycbJ	R	45.2953	165.645	-1.87066	WP_000436922.1	YcbJ family phosphotransferase
K8B90_RS02595	frdA	C	414.284	1513.89	-1.86956	WP_001192980.1	fumarate reductase (quinol) flavoprotein subunit
K8B90_RS12175	gstA	O	81.1266	292.964	-1.85248	WP_000765740.1	glutathione transferase GstA
K8B90_RS09120	flgB	N	9.32446	33.587	-1.84881	WP_000884694.1	flagellar basal body rod protein FlgB
K8B90_RS19265	yghB	S	82.4122	296.819	-1.84865	WP_000268419.1	DedA family general envelope maintenance protein YghB
K8B90_RS00050	rbsB	G	135.612	486.948	-1.84428	WP_001297966.1	ribose ABC transporter substrate-binding protein RbsB
K8B90_RS22920	tnaA	E	267.511	958.615	-1.84135	WP_001295247.1	tryptophanase
K8B90_RS17575	gutQ	G	31.3129	112.137	-1.84044	WP_001287423.1	arabinose-5-phosphate isomerase GutQ
K8B90_RS15470	pmrD	T	13.0603	46.743	-1.83957	WP_001297897.1	signal transduction protein PmrD
K8B90_RS11415	hipA	V	8.78496	31.4315	-1.83911	WP_001125432.1	type II toxin-antitoxin system serine/threonine protein kinase toxin HipA
K8B90_RS09090	yceH	S	29.4166	104.896	-1.83426	WP_000877137.1	YceH family protein
K8B90_RS02945	msrA	O	20.3484	71.6201	-1.81545	WP_001443156.1	peptide-methionine (S)-S-oxide reductase MsrA
K8B90_RS10155	narK	P	8.45423	29.7325	-1.8143	WP_000019827.1	nitrate transporter NarK
K8B90_RS19360	ygiW	S	18.7016	65.6758	-1.8122	WP_000712658.1	OB fold stress tolerance protein YgiW
K8B90_RS05860	yajL	V	77.3692	271.682	-1.81209	WP_001276309.1	protein deglycase YajL
K8B90_RS15250	ompC	M	1209.54	4229.7	-1.8061	WP_000865583.1	porin OmpC
K8B90_RS02580	frdD	C	169.439	591.867	-1.80451	WP_001588947.1	fumarate reductase subunit FrdD
K8B90_RS09080	mdtH	V	45.1586	157.679	-1.80392	WP_000092206.1	multidrug efflux MFS transporter MdtH
K8B90_RS07135	sdhD	C	101.824	355.368	-1.80324	WP_000254365.1	succinate dehydrogenase membrane anchor subunit
K8B90_RS19750	uxaC	G	13.5519	47.2783	-1.80269	WP_000187442.1	glucuronate isomerase
K8B90_RS10765	uspE	T	152.122	530.302	-1.80159	WP_001262123.1	universal stress protein UspE
K8B90_RS06180	glsA	E	23.2191	80.9013	-1.80085	WP_000883041.1	glutaminase A
K8B90_RS03475	hsdR	V	41.6767	144.106	-1.78982	WP_000819015.1	DEAD/DEAH box helicase family protein
K8B90_RS09085	rimJ	J	35.544	122.284	-1.78256	WP_000468182.1	ribosomal protein S5-alanine N-acetyltransferase
K8B90_RS20410	mdh	C	437.948	1503.98	-1.77995	WP_001295272.1	malate dehydrogenase
K8B90_RS12620	pfkB	G	42.5117	145.632	-1.77639	WP_000251757.1	6-phosphofructokinase II
K8B90_RS18335	galR	K	47.4928	162.132	-1.77138	WP_000201041.1	HTH-type transcriptional regulator GalR
K8B90_RS17560	srlD	I	7.55673	25.7961	-1.77132	WP_001077354.1	sorbitol-6-phosphate dehydrogenase
K8B90_RS19930	agaR	G	17.5403	59.7877	-1.76917	WP_000072187.1	aga operon transcriptional regulator AgaR
K8B90_RS12240	ydhL	R	6.32996	21.5693	-1.76871	WP_001313857.1	DUF1289 domain-containing protein
K8B90_RS02585	frdC	C	58.6765	199.925	-1.7686	WP_000208757.1	fumarate reductase subunit FrdC
K8B90_RS17675	hypB	O	14.4334	49.1139	-1.76671	WP_000337669.1	hydrogenase nickel incorporation protein HypB
K8B90_RS12050	fumC	C	38.7992	132.024	-1.76671	WP_001099097.1	class II fumarate hydratase
K8B90_RS12000	tqsA	R	24.2774	82.4316	-1.76359	WP_001118216.1	AI-2 transporter TqsA
K8B90_RS21815	dctR	K	13.9485	47.3228	-1.76243	WP_000478618.1	LuxR C-terminal-related transcriptional regulator
K8B90_RS07140	sdhA	C	835.183	2818.88	-1.75496	WP_000775540.1	succinate dehydrogenase flavoprotein subunit
K8B90_RS20945	bfr	P	35.6899	120.186	-1.75169	WP_000675504.1	bacterioferritin
K8B90_RS19810	yhaH	S	28.0947	93.4996	-1.73466	WP_001314179.1	DUF805 domain-containing protein
K8B90_RS10640	pspE	P	20.2609	67.3678	-1.73336	WP_000473128.1	thiosulfate sulfurtransferase PspE
K8B90_RS07295	galM	G	104.68	347.673	-1.73175	WP_000931396.1	galactose-1-epimerase
K8B90_RS15855	fadJ	I	63.1452	209.651	-1.73125	WP_000425018.1	fatty acid oxidation complex subunit alpha FadJ
K8B90_RS04865	yafD	S	57.9727	192.331	-1.73015	WP_001230983.1	endonuclease/exonuclease/phosphatase family protein
K8B90_RS18640	rpiA	G	36.9405	122.443	-1.72883	WP_000189743.1	ribose-5-phosphate isomerase RpiA
K8B90_RS14805	btsR	T	15.6505	51.6211	-1.72175	WP_000598641.1	two-component system response regulator BtsR
K8B90_RS21730	yhiI	U	42.144	139	-1.72169	WP_000361455.1	HlyD family secretion protein
K8B90_RS00045	rbsC	G	52.0224	171.441	-1.7205	WP_000211858.1	ribose ABC transporter permease
K8B90_RS01810	soxS	K	29.4228	96.7391	-1.71716	WP_000019358.1	superoxide response transcriptional regulator SoxS
K8B90_RS05795	tsx	M	197.273	648.397	-1.71668	WP_001295827.1	nucleoside-specific channel-forming protein Tsx
K8B90_RS04090	araC	K	31.565	103.461	-1.7127	WP_001350361.1	arabinose operon transcriptional regulator AraC
K8B90_RS20060	yhbW	C	9.48815	31.0207	-1.70903	WP_000130415.1	LLM class flavin-dependent oxidoreductase
K8B90_RS08030	dmsA	C	134.816	440.327	-1.70758	WP_000850287.1	dimethylsulfoxide reductase subunit A
K8B90_RS09290	ycfP	R	84.9324	276.352	-1.70212	WP_000587932.1	alpha/beta hydrolase YcfP
K8B90_RS08810	wrbA	C	105.227	341.906	-1.7001	WP_001151437.1	NAD(P)H:quinone oxidoreductase
K8B90_RS19915	garD	G	12.5858	40.7479	-1.69493	WP_001273939.1	galactarate dehydratase
K8B90_RS05340	ykgE	C	11.4873	37.1642	-1.69388	WP_001102123.1	(Fe-S)-binding protein
K8B90_RS09095	yceM	S	79.6266	257.216	-1.69166	WP_000736142.1	Gfo/Idh/MocA family oxidoreductase
K8B90_RS12785	ynjE	H	8.92891	28.8157	-1.6903	WP_001298226.1	thiosulfate sulfurtransferase YnjE
K8B90_RS16460	upp	F	77.4807	249.985	-1.68993	WP_001295473.1	uracil phosphoribosyltransferase
K8B90_RS21935	yhjD	R	13.4445	42.8311	-1.67164	WP_000191257.1	inner membrane protein YhjD
K8B90_RS17330	lhgO	G	24.1362	75.9546	-1.65394	WP_000271996.1	L-2-hydroxyglutarate oxidase
K8B90_RS02185	lysU	J	170.071	534.064	-1.65088	WP_000003805.1	lysine--tRNA ligase
K8B90_RS06800	rihA	F	81.8759	256.954	-1.65	WP_001207538.1	pyrimidine-specific ribonucleoside hydrolase RihA
K8B90_RS12275	sodB	P	148.833	465.716	-1.64576	WP_000007283.1	superoxide dismutase [Fe]
K8B90_RS03055	ridA	V	381.187	1189.79	-1.64214	WP_000047539.1	2-iminobutanoate/2-iminopropanoate deaminase
K8B90_RS06010	ybaZ	L	18.2073	56.794	-1.64122	WP_000409908.1	MGMT family protein
K8B90_RS00105	hdfR	K	39.9269	123.996	-1.63487	WP_000379257.1	HTH-type transcriptional regulator HdfR
K8B90_RS21840	hutX	H	8.25481	25.6236	-1.63417	WP_000020035.1	heme utilization cystosolic carrier protein HutX
K8B90_RS01130	katG	P	143.727	446.134	-1.63415	WP_001296626.1	catalase/peroxidase HPI
K8B90_RS18860	yggM	R	6.60169	20.4568	-1.63168	WP_000745184.1	DUF1202 family protein
K8B90_RS13455	flhC	N	68.631	212.567	-1.63098	WP_001291603.1	flagellar transcriptional regulator FlhC
K8B90_RS04585	hemL	H	92.4947	284.517	-1.62107	WP_000045295.1	glutamate-1-semialdehyde 2%2C1-aminomutase
K8B90_RS01005	yiiS	S	12.847	39.4737	-1.61946	WP_000655986.1	DUF406 domain-containing protein
K8B90_RS05330	rclA	C	11.5222	35.384	-1.61868	WP_001046332.1	reactive chlorine resistance oxidoreductase RclA
K8B90_RS12630	yniA	G	67.518	206.832	-1.61511	WP_000267670.1	fructosamine kinase family protein
K8B90_RS12960	yoaF	R	12.5342	38.1586	-1.60614	WP_000691930.1	DUF333 domain-containing lipoprotein YoaF
K8B90_RS22710	adeD	F	12.3858	37.7044	-1.60604	WP_001065685.1	adenine deaminase
K8B90_RS03850	mokC	V	35.579	108.178	-1.6043	WP_000809168.1	type I toxin-antitoxin system toxin MokC
K8B90_RS15220	eco	R	19.5273	59.3109	-1.6028	WP_000712252.1	serine protease inhibitor ecotin
K8B90_RS07850	ybjP	R	29.0379	88.0257	-1.59999	WP_001313703.1	lipoprotein
K8B90_RS13640	yedE	R	37.9594	114.901	-1.59786	WP_000118896.1	selenium metabolism membrane protein YedE/FdhT
K8B90_RS05295	LF82_052	Q	10.5225	31.83	-1.59691	WP_001172293.1	aldo/keto reductase
K8B90_RS20425	yhcO	K	8.89604	26.8784	-1.59521	WP_001029013.1	barstar family protein
K8B90_RS06405	ybcY	X	13.2003	39.8091	-1.59252	WP_000239868.1	class I SAM-dependent methyltransferase
K8B90_RS08890	phoH	T	153.151	461.453	-1.59123	WP_000533536.1	phosphate starvation-inducible protein PhoH
K8B90_RS18440	yqeC	G	7.53784	22.5849	-1.58313	WP_000835685.1	selenium cofactor biosynthesis protein YqeC
K8B90_RS18495	uacT	M	11.2767	33.7753	-1.58262	WP_001350139.1	urate/proton symporter UacT
K8B90_RS18585	gcvT	E	394.576	1181.79	-1.5826	WP_000068706.1	glycine cleavage system aminomethyltransferase GcvT
K8B90_RS13130	kdgR	K	77.5677	232.063	-1.58099	WP_001262189.1	DNA-binding transcriptional regulator KdgR
K8B90_RS06270	gcl	R	9.35315	27.8731	-1.57535	WP_014640108.1	glyoxylate carboligase
K8B90_RS11270	sra	J	19.0437	56.4457	-1.56755	WP_000841554.1	stationary-phase-induced ribosome-associated protein
K8B90_RS03815	tal	G	538.123	1590.33	-1.56332	WP_000130187.1	transaldolase
K8B90_RS09500	LF82_154	X	20.1104	59.3606	-1.56156	WP_000712396.1	helix-turn-helix phage related transcriptional regulator
K8B90_RS05210	yagU	S	29.0026	85.5463	-1.56052	WP_001019923.1	YagU family protein
K8B90_RS06710	ybeM	R	24.6443	72.6902	-1.5605	WP_001350194.1	deaminated glutathione amidase
K8B90_RS08730	LF82_138	S	10.4677	30.8163	-1.55775	WP_000749287.1	hypothetical protein
K8B90_RS18055	fucR	G	14.9684	43.9936	-1.55537	WP_001305284.1	L-fucose operon activator
K8B90_RS20360	nanA	G	15.3234	44.9221	-1.55168	WP_000224704.1	N-acetylneuraminate lyase
K8B90_RS22100	yhjY	R	10.8239	31.7244	-1.55137	WP_000584465.1	autotransporter outer membrane beta-barrel domain-containing protein
K8B90_RS21865	hdeB	O	79.5701	232.676	-1.54802	WP_001298717.1	acid-activated periplasmic chaperone HdeB
K8B90_RS01145	gldA	C	111.319	324.448	-1.54329	WP_000374004.1	bifunctional L-1%2C2-propanediol dehydrogenase/glycerol dehydrogenase
K8B90_RS03485	yjiA	P	11.5808	33.6344	-1.5382	WP_001298065.1	GTPase
K8B90_RS20350	nanE	G	11.2932	32.7598	-1.53648	WP_000054239.1	N-acetylmannosamine-6-phosphate 2-epimerase
K8B90_RS18340	lysA	E	14.3448	41.6011	-1.53609	WP_001120720.1	diaminopimelate decarboxylase
K8B90_RS07525	hcxB	C	75.372	218.421	-1.53501	WP_000253504.1	hydroxycarboxylate dehydrogenase HcXB
K8B90_RS10505	yciH	J	9.16815	26.541	-1.53352	WP_014640138.1	stress response translation initiation inhibitor YciH
K8B90_RS02775	ulaR	G	13.3528	38.4859	-1.52718	WP_000133631.1	HTH-type transcriptional regulator UlaR
K8B90_RS22290	aldB	R	50.1356	144.316	-1.52532	WP_024196725.1	aldehyde dehydrogenase AldB
K8B90_RS06360	ppiB	O	37.0745	106.511	-1.5225	WP_000256002.1	peptidylprolyl isomerase B
K8B90_RS15670	folX	H	10.481	30.0322	-1.51873	WP_000068457.1	dihydroneopterin triphosphate 2'-epimerase
K8B90_RS10895	pdxI	H	18.3711	52.595	-1.51749	WP_000097824.1	pyridoxine 4-dehydrogenase
K8B90_RS09130	flgD	N	31.4023	89.1462	-1.50531	WP_000020500.1	flagellar hook assembly protein FlgD
K8B90_RS17070	ratA	V	32.9121	93.3498	-1.50403	WP_001339419.1	type II toxin-antitoxin system toxin RatA
K8B90_RS17580	norR	K	11.2816	31.9982	-1.50402	WP_000010725.1	nitric oxide reductase transcriptional regulator NorR
K8B90_RS19220	hybO	C	352.943	1000.89	-1.50378	WP_000145418.1	hydrogenase 2 small subunit
K8B90_RS15955	yfdY	R	57.4045	162.711	-1.50307	WP_000639875.1	YfdY family protein
K8B90_RS11245	fdnI	C	6.92794	19.5991	-1.50029	WP_000045647.1	formate dehydrogenase-N subunit gamma
K8B90_RS22855	yidA	R	54.6181	154.349	-1.49875	WP_000985545.1	sugar-phosphatase
K8B90_RS12880	yeaC	S	14.6559	41.2801	-1.49396	WP_001046792.1	YeaC family protein
K8B90_RS13495	ftnB	R	17.79	49.8763	-1.48728	WP_000179469.1	non-heme ferritin-like protein
K8B90_RS19440	cpdA	R	129.109	360.799	-1.4826	WP_000444744.1	3'%2C5'-cyclic-AMP phosphodiesterase
K8B90_RS10480	ribA	H	18.2969	51.1191	-1.48227	WP_001176294.1	GTP cyclohydrolase II
K8B90_RS14920	preA	F	38.5814	107.724	-1.48136	WP_000956062.1	NAD-dependent dihydropyrimidine dehydrogenase subunit PreA
K8B90_RS02925	cysQ	P	57.0983	159.365	-1.48081	WP_000886909.1	3'(2')%2C5'-bisphosphate nucleotidase CysQ
K8B90_RS16675	yphA	R	9.31426	25.9558	-1.47854	WP_001305234.1	DoxX family protein
K8B90_RS22925	tnaB	E	50.2088	139.849	-1.47786	WP_000132072.1	low affinity tryptophan permease TnaB
K8B90_RS17720	ygbI	G	26.7934	74.6043	-1.47738	WP_001296319.1	DNA-binding transcriptional repressor YgbI
K8B90_RS14940	galS	K	26.0673	72.4726	-1.47519	WP_000628655.1	HTH-type transcriptional regulator GalS
K8B90_RS19180	yghU	O	21.8252	60.6634	-1.47483	WP_001298373.1	glutathione-dependent disulfide-bond oxidoreductase
K8B90_RS21870	hdeA	O	186.153	515.257	-1.4688	WP_000756548.1	acid-activated periplasmic chaperone HdeA
K8B90_RS21515	yhhA	S	7.85736	21.7414	-1.46833	WP_000826133.1	DUF2756 family protein
K8B90_RS10430	cobO	Q	14.9913	41.4538	-1.46738	WP_001278906.1	cob(I)yrinic acid a%2Cc-diamide adenosyltransferase
K8B90_RS04470	panD	H	130.882	361.182	-1.46446	WP_000621515.1	aspartate 1-decarboxylase
K8B90_RS12085	uidR	K	124.118	342.473	-1.46428	WP_000969092.1	DNA-binding transcriptional regulator UidR
K8B90_RS01040	rraA	H	199.438	549.458	-1.46207	WP_000872908.1	ribonuclease E activity regulator RraA
K8B90_RS17570	srlR	G	13.8862	38.2015	-1.45998	WP_000804544.1	glucitol operon DNA-binding transcriptional repressor SrlR
K8B90_RS01505	aceA	C	154.79	425.419	-1.45857	WP_000857856.1	isocitrate lyase
K8B90_RS15205	napA	C	26.9041	73.8492	-1.45675	WP_000778064.1	periplasmic nitrate reductase subunit alpha
K8B90_RS21655	nikA	E	8.43703	23.0089	-1.44739	WP_000493122.1	nickel ABC transporter substrate-binding protein
K8B90_RS10720	tpx	O	141.441	385.353	-1.44598	WP_000084387.1	thiol peroxidase
K8B90_RS02770	yjfP	R	10.3529	28.1788	-1.44457	WP_000569712.1	esterase
K8B90_RS05070	lpcA	G	45.5797	123.825	-1.44184	WP_000284050.1	D-sedoheptulose 7-phosphate isomerase
K8B90_RS12385	lpp	M	3711.35	10068.9	-1.43989	WP_000648420.1	murein lipoprotein Lpp
K8B90_RS21820	chuS	H	20.5282	55.5292	-1.43564	WP_001017190.1	hematinate-forming heme oxygenase ChuS
K8B90_RS10500	pyrF	F	48.2059	130.396	-1.43562	WP_015912492.1	orotidine-5'-phosphate decarboxylase
K8B90_RS08880	efeO	P	136.855	369.999	-1.43488	WP_000154381.1	iron uptake system protein EfeO
K8B90_RS20490	yhdH	C	38.6515	104.491	-1.43478	WP_001148484.1	MDR family oxidoreductase
K8B90_RS03645	yjjW	O	17.992	48.5844	-1.43314	WP_001088373.1	YjjW family glycine radical enzyme activase
K8B90_RS05520	lacY	G	13.0671	35.2537	-1.43183	WP_000291549.1	lactose permease
K8B90_RS18555	ygfZ	O	35.3602	95.2501	-1.42959	WP_000886078.1	tRNA-modifying protein YgfZ
K8B90_RS09125	flgC	N	12.5437	33.5576	-1.41968	WP_001196460.1	flagellar basal body rod protein FlgC
K8B90_RS05940	hupB	L	972.753	2600.53	-1.41866	WP_254892905.1	DNA-binding protein HU-beta
K8B90_RS21675	nikE	E	8.65429	23.1355	-1.41862	WP_000173677.1	nickel import ATP-binding protein NikE
K8B90_RS14915	preT	F	25.0903	67.0661	-1.41845	WP_001136311.1	NAD-dependent dihydropyrimidine dehydrogenase subunit PreT
K8B90_RS20300	yrbL	R	65.0644	173.84	-1.41782	WP_000620399.1	PhoP regulatory network protein YrbL
K8B90_RS01150	fsa	G	11.3011	30.1116	-1.41386	WP_000424855.1	fructose-6-phosphate aldolase
K8B90_RS14255	sbmC	L	10.8298	28.8242	-1.41227	WP_001105406.1	DNA gyrase inhibitor SbmC
K8B90_RS04805	metQ	P	87.6813	231.968	-1.40359	WP_000874226.1	methionine ABC transporter substrate-binding lipoprotein MetQ
K8B90_RS11565	ydfG	C	46.3715	122.511	-1.40161	WP_001296081.1	bifunctional NADP-dependent 3-hydroxy acid dehydrogenase/3-hydroxypropionate dehydrogenase YdfG
K8B90_RS15675	yfcH	R	59.6893	157.666	-1.40133	WP_001028306.1	TIGR01777 family oxidoreductase
K8B90_RS01850	yjcH	S	10.8379	28.5879	-1.39932	WP_001296646.1	DUF485 domain-containing protein
K8B90_RS05350	ykgG	C	13.6229	35.8107	-1.39436	WP_000370406.1	lactate utilization protein C
K8B90_RS07145	sdhB	C	444.563	1165.19	-1.3901	WP_001235263.1	succinate dehydrogenase iron-sulfur subunit SdhB
K8B90_RS04645	dapD	E	114.295	298.737	-1.38611	WP_001186656.1	2%2C3%2C4%2C5-tetrahydropyridine-2%2C6-dicarboxylate N-succinyltransferase
K8B90_RS21665	nikC	E	8.1197	21.213	-1.38545	WP_001008954.1	nickel ABC transporter permease subunit NikC
K8B90_RS17980	yqcA	C	58.2269	152.013	-1.38444	WP_000807749.1	flavodoxin
K8B90_RS21660	nikB	E	10.4076	27.1584	-1.38376	WP_000947070.1	nickel ABC transporter permease subunit NikB
K8B90_RS11815	hokD	V	1303.26	3400.51	-1.38363	WP_000813254.1	type I toxin-antitoxin system toxin HokD
K8B90_RS07120	gltA	C	716.627	1869.42	-1.38329	WP_000785834.1	citrate synthase
K8B90_RS12545	nlpC	M	100.166	260.844	-1.38079	WP_001209785.1	NlpC/P60 family protein
K8B90_RS18025	fucO	C	23.4563	61.0186	-1.37927	WP_001350150.1	lactaldehyde reductase
K8B90_RS09115	flgA	N	14.2512	36.9967	-1.37632	WP_000955713.1	flagellar basal body P-ring formation chaperone FlgA
K8B90_RS09850	ymgD	X	12.625	32.7714	-1.37615	WP_000979977.1	YmgD family protein
K8B90_RS11950	bioD	H	23.3305	60.5227	-1.37526	WP_000919226.1	dethiobiotin synthase
K8B90_RS16425	gcvR	E	16.7446	43.4294	-1.37497	WP_000176187.1	glycine cleavage system transcriptional repressor
K8B90_RS16335	maeB	C	533.482	1383.08	-1.37438	WP_000342650.1	NADP-dependent oxaloacetate-decarboxylating malate dehydrogenase
K8B90_RS03650	yjjI	R	56.2578	145.761	-1.37348	WP_001143203.1	YjjI family glycine radical enzyme
K8B90_RS07860	amiD	E	33.2247	85.9461	-1.37118	WP_001255186.1	N-acetylmuramoyl-L-alanine amidase AmiD
K8B90_RS04860	yafC	K	14.3955	37.1693	-1.36849	WP_000648548.1	DNA-binding transcriptional regulator YafC
K8B90_RS11015	ydcO	Q	8.20367	21.1721	-1.36782	WP_071820734.1	BenE family transporter YdcO
K8B90_RS04640	yaeH	S	48.6778	125.555	-1.36698	WP_000272188.1	DUF3461 family protein
K8B90_RS00020	viaA	O	30.5497	78.7369	-1.36588	WP_000956636.1	ATPase RavA stimulator ViaA
K8B90_RS05315	LF82_055	Q	9.38614	24.1237	-1.36185	WP_001295799.1	aldo/keto reductase
K8B90_RS19890	rnpB	A	26291.8	67453.3	-1.35927
K8B90_RS00440	metE	E	195.576	500.005	-1.35421	WP_000153917.1	5-methyltetrahydropteroyltriglutamate--homocysteine S-methyltransferase
K8B90_RS16715	glyA	E	664.103	1694.62	-1.35148	WP_000919159.1	serine hydroxymethyltransferase
K8B90_RS06960	LF82_080	H	8.93717	22.7559	-1.34835	WP_001059575.1	D-threonate 4-phosphate dehydrogenase
K8B90_RS18565	yqfB	S	10.4126	26.4302	-1.34385	WP_001182956.1	N(4)-acetylcytidine aminohydrolase
K8B90_RS22435	kbl	H	355.555	902.408	-1.34371	WP_001213845.1	glycine C-acetyltransferase
K8B90_RS12695	osmE	R	74.2443	188.343	-1.34301	WP_001039046.1	osmotically-inducible lipoprotein OsmE
K8B90_RS13290	znuC	P	162.794	412.6	-1.3417	WP_000202996.1	zinc ABC transporter ATP-binding protein ZnuC
K8B90_RS07300	galK	G	74.0699	187.633	-1.34095	WP_000053415.1	galactokinase
K8B90_RS19755	exuT	E	62.1469	157.274	-1.33953	WP_001298326.1	hexuronate transporter ExuT
K8B90_RS09495	LF82_153	X	24.6419	62.3512	-1.3393	WP_000654526.1	hypothetical protein
K8B90_RS04190	cra	K	166.656	421.042	-1.33709	WP_000762401.1	catabolite repressor/activator
K8B90_RS22760	emrD	E	16.4066	41.4198	-1.33604	WP_001304999.1	multidrug efflux MFS transporter EmrD
K8B90_RS12270	mepH	M	15.0397	37.916	-1.33403	WP_000101209.1	peptidoglycan DD-endopeptidase MepH
K8B90_RS03400	yjiH	S	68.0514	171.463	-1.3332	WP_014640271.1	YjiH family protein
K8B90_RS07130	sdhC	C	287.589	722.275	-1.32854	WP_000263355.1	succinate dehydrogenase cytochrome b556 subunit
K8B90_RS19275	yqhD	C	27.4981	69.028	-1.32785	WP_001058819.1	alcohol dehydrogenase
K8B90_RS16975	pheA	E	80.7695	201.68	-1.32019	WP_000200124.1	bifunctional chorismate mutase/prephenate dehydratase
K8B90_RS18010	sdaC	E	224.486	558.392	-1.31465	WP_000450473.1	HAAAP family serine/threonine permease SdaC
K8B90_RS07065	ybfA	R	32.2012	79.9241	-1.31152	WP_000424788.1	YbfA family protein
K8B90_RS00025	ravA	O	39.1829	97.1644	-1.3102	WP_001296585.1	ATPase RavA
K8B90_RS12820	ydjA	C	45.5691	112.998	-1.31017	WP_000339292.1	NAD(P)H nitroreductase
K8B90_RS11435	uxaB	G	53.6946	132.551	-1.3037	WP_000854639.1	tagaturonate reductase
K8B90_RS07600	ompX	M	278.055	685.886	-1.3026	WP_001295296.1	outer membrane protein OmpX
K8B90_RS18050	fucU	G	30.5334	75.2952	-1.30217	WP_000920829.1	L-fucose mutarotase
K8B90_RS12430	menI	Q	20.2228	49.8173	-1.30066	WP_000637986.1	1%2C4-dihydroxy-2-naphthoyl-CoA hydrolase
K8B90_RS01650	lamB	G	11.3688	27.983	-1.29947	WP_000973666.1	maltoporin LamB
K8B90_RS03765	arcA	K	399.694	983.399	-1.29888	WP_001194358.1	two-component system response regulator ArcA
K8B90_RS03630	ytjA	S	10.2679	25.1979	-1.29515	WP_000490275.1	DUF1328 domain-containing protein
K8B90_RS21720	yhhJ	U	42.5257	104.358	-1.29513	WP_001314210.1	ABC transporter permease
K8B90_RS02165	yjdI	S	13.3633	32.7463	-1.29305	WP_000373294.1	4Fe-4S mono-cluster protein YjdI
K8B90_RS02535	yjeI	R	19.3041	47.1848	-1.28941	WP_000558209.1	DUF4156 domain-containing protein
K8B90_RS05065	fadE	I	53.993	131.837	-1.28791	WP_000973130.1	acyl-CoA dehydrogenase FadE
K8B90_RS05475	yahO	R	26.5259	64.6504	-1.28526	WP_000691951.1	DUF1471 family periplasmic protein YahO
K8B90_RS01830	LF82_649	K	17.4031	42.3944	-1.28453	WP_000354953.1	LysR family transcriptional regulator
K8B90_RS09135	flgE	N	41.2064	100.316	-1.28362	WP_000885856.1	flagellar hook protein FlgE
K8B90_RS16430	bcp	O	83.5325	203.348	-1.28354	WP_001068682.1	thioredoxin-dependent thiol peroxidase
K8B90_RS05870	yajQ	T	76.0431	185.051	-1.28303	WP_001138904.1	nucleotide binding protein YajQ
K8B90_RS21060	yhfK	S	86.8115	210.94	-1.28087	WP_001298205.1	YccS/YhfK family putative transporter
K8B90_RS15775	mnmC	J	237.011	573.822	-1.27565	WP_000683540.1	bifunctional tRNA (5-methylaminomethyl-2-thiouridine)(34)-methyltransferase MnmD/FAD-dependent 5-carboxymethylaminomethyl-2-thiouridine(34) oxidoreductase MnmC
K8B90_RS07285	aroG	E	104.489	252.84	-1.27487	WP_001109185.1	3-deoxy-7-phosphoheptulonate synthase AroG
K8B90_RS18015	sdaB	E	187.089	452.644	-1.27465	WP_000626404.1	L-serine ammonia-lyase II
K8B90_RS11425	tam	C	13.6009	32.7784	-1.26905	WP_001286542.1	trans-aconitate 2-methyltransferase
K8B90_RS03480	hsdS	V	158.196	381.246	-1.26901	WP_001304525.1	DUF262 domain-containing protein
K8B90_RS21845	chuY	H	21.0934	50.8119	-1.26837	WP_000189345.1	anaerobilin reductase
K8B90_RS13760	yodD	R	11.861	28.5481	-1.26717	WP_000844800.1	peroxide/acid resistance protein YodD
K8B90_RS22795	yidE	R	32.7583	78.7171	-1.26482	WP_001279773.1	putative transporter
K8B90_RS22430	tdh	E	579.366	1387.46	-1.2599	WP_000646018.1	L-threonine 3-dehydrogenase
K8B90_RS01845	actP	C	63.9949	152.973	-1.25725	WP_000832548.1	cation/acetate symporter ActP
K8B90_RS06205	ybbJ	N	147.782	352.924	-1.25589	WP_000970319.1	NfeD family protein
K8B90_RS08805	yccJ	R	16.5357	39.4803	-1.25555	WP_001143120.1	YccJ family protein
K8B90_RS21690	LF82_535	G	11.6919	27.8336	-1.25131	WP_001161647.1	PTS sugar transporter subunit IIA
K8B90_RS12845	ydjF	G	9.87847	23.5123	-1.25106	WP_000719088.1	DeoR/GlpR family DNA-binding transcription regulator
K8B90_RS08035	dmsB	C	52.7939	125.39	-1.24798	WP_000213098.1	dimethylsulfoxide reductase subunit B
K8B90_RS08860	putA	E	515.814	1223.07	-1.24558	WP_001764409.1	trifunctional transcriptional regulator/proline dehydrogenase/L-glutamate gamma-semialdehyde dehydrogenase
K8B90_RS21875	hdeD	R	42.0243	99.5716	-1.24451	WP_000965671.1	acid-resistance protein HdeD
K8B90_RS01035	zapB	D	66.2379	156.848	-1.24364	WP_001296623.1	septal ring assembly protein ZapB
K8B90_RS03680	lplA	H	22.6922	53.7222	-1.24332	WP_000105869.1	lipoate--protein ligase LplA
K8B90_RS14005	pemK	V	36.4248	86.1769	-1.24238	WP_000373724.1	type II toxin-antitoxin system PemK (MazF-1 a Bustamante and Vidal 2020)
K8B90_RS22330	mtlA	G	92.9683	219.643	-1.24035	WP_000093271.1	PTS mannitol transporter subunit IICBA
K8B90_RS21880	gadE	K	23.0762	54.4439	-1.23836	WP_000576690.1	acid resistance transcriptional activator GadE
K8B90_RS13845	zinT	P	14.3327	33.7622	-1.23609	WP_001007778.1	metal-binding protein ZinT
K8B90_RS14925	mglC	G	141.826	333.539	-1.23373	WP_001275112.1	galactose/methyl galactoside ABC transporter permease MglC
K8B90_RS08025	serS	J	662.055	1549.78	-1.22704	WP_000886683.1	serine--tRNA ligase
K8B90_RS19925	yhaV	V	41.5028	97.0732	-1.22586	WP_000347252.1	type II toxin-antitoxin system ribonuclease toxin YhaV
K8B90_RS03110	rraB	J	56.1992	131.412	-1.22547	WP_000002952.1	ribonuclease E inhibitor RraB
K8B90_RS03395	yjiG	S	22.337	52.2275	-1.22537	WP_000211971.1	YjiG family protein
K8B90_RS03625	osmY	R	152.558	355.905	-1.22213	WP_001295748.1	molecular chaperone OsmY
K8B90_RS15770	fabB	I	357.613	833.684	-1.2211	WP_000817178.1	beta-ketoacyl-ACP synthase I
K8B90_RS10135	ychN	P	26.3555	61.4301	-1.22084	WP_001169659.1	DsrE/F sulfur relay family protein YchN
K8B90_RS04760	rof	K	11.0653	25.7688	-1.21959	WP_000062305.1	Rho-binding antiterminator
K8B90_RS16870	ung	L	63.7018	148.336	-1.21946	WP_001262723.1	uracil-DNA glycosylase
K8B90_RS00155	ilvY	K	61.7301	143.464	-1.21664	WP_000365771.1	HTH-type transcriptional activator IlvY
K8B90_RS22120	yiaD	M	12.8944	29.8851	-1.21268	WP_000747632.1	OmpA family lipoprotein
K8B90_RS09545	LF82_159	X	16.5253	38.2462	-1.21064	WP_000700204.1	alpha/beta hydrolase
K8B90_RS18550	sdhE	O	65.7846	152.115	-1.20934	WP_000354046.1	FAD assembly factor SdhE
K8B90_RS13765	yedP	R	12.6894	29.226	-1.20363	WP_000491485.1	mannosyl-3-phosphoglycerate phosphatase-related protein
K8B90_RS07095	pxpC	E	111.473	256.669	-1.20321	WP_000912709.1	5-oxoprolinase subunit PxpC
K8B90_RS06220	fetB	P	34.6062	79.6671	-1.20295	WP_001295323.1	iron export ABC transporter permease subunit FetB
K8B90_RS11280	osmC	O	9.67965	22.2579	-1.20129	WP_000152305.1	peroxiredoxin OsmC
K8B90_RS06210	qmcA	O	97.0757	223.075	-1.20035	WP_000904497.1	SPFH domain-containing protein
K8B90_RS19745	uxaA	G	24.6507	56.5952	-1.19905	WP_001199370.1	altronate dehydratase
K8B90_RS08790	cbpA	O	60.8728	139.239	-1.1937	WP_000420625.1	curved DNA-binding protein
K8B90_RS14860	yohC	R	17.6858	40.4306	-1.19286	WP_001295454.1	Yip1 family protein
K8B90_RS03025	nrdD	F	87.1187	198.922	-1.19115	WP_000187799.1	anaerobic ribonucleoside-triphosphate reductase
K8B90_RS03020	nrdG	O	13.2887	30.3295	-1.19052	WP_001106230.1	anaerobic ribonucleoside-triphosphate reductase-activating protein
K8B90_RS21305	gntX	R	27.0989	61.6844	-1.18667	WP_014640220.1	DNA utilization protein GntX
K8B90_RS09950	ycgB	S	71.3852	162.48	-1.18656	WP_000190855.1	SpoVR family protein
K8B90_RS16455	uraA	F	82.6096	187.679	-1.18389	WP_000198327.1	uracil permease
K8B90_RS22680	yicL	E	31.3814	71.231	-1.18259	WP_000535950.1	carboxylate/amino acid/amine transporter
K8B90_RS05060	ivy	V	19.6264	44.5374	-1.18223	WP_001308392.1	Ivy family C-type lysozyme inhibitor
K8B90_RS10615	pspF	T	17.9141	40.6086	-1.18069	WP_001298101.1	phage shock protein operon transcriptional activator
K8B90_RS13265	hexR	K	22.8262	51.7184	-1.17999	WP_001056695.1	DNA-binding transcriptional regulator HexR
K8B90_RS17080	ssrA	S	68642.7	155433	-1.17912
K8B90_RS07450	ybhL	R	65.8854	149.098	-1.17823	WP_000373624.1	Bax inhibitor-1/YccA family protein
K8B90_RS03655	deoC	F	78.8547	178.344	-1.17739	WP_001298497.1	deoxyribose-phosphate aldolase
K8B90_RS12815	selD	E	185.868	420.219	-1.17686	WP_001298241.1	selenide%2C water dikinase SelD
K8B90_RS01825	yjcE	P	209.167	472.868	-1.17678	WP_000402206.1	Na+/H+ antiporter
K8B90_RS08765	torR	K	11.4623	25.9123	-1.17675	WP_001120105.1	two-component system response regulator TorR
K8B90_RS07100	pxpA	E	71.8506	162.355	-1.17608	WP_000687121.1	5-oxoprolinase subunit PxpA
K8B90_RS05345	ykgF	C	32.1513	72.5504	-1.17411	WP_014640101.1	LutB/LldF family L-lactate oxidation iron-sulfur protein
K8B90_RS13605	fliA	N	35.5266	79.8953	-1.16921	WP_001087467.1	RNA polymerase sigma factor FliA
K8B90_RS07270	pnuC	H	104.152	234.069	-1.16825	WP_000345406.1	nicotinamide riboside transporter PnuC
K8B90_RS01785	yjbR	S	36.3969	81.6756	-1.16609	WP_000155657.1	MmcQ/YjbR family DNA-binding protein
K8B90_RS11240	fdnH	C	9.90894	22.1194	-1.15851	WP_001240581.1	formate dehydrogenase N subunit beta
K8B90_RS17850	ygcN	R	19.0577	42.5045	-1.15724	WP_001314080.1	FAD-dependent oxidoreductase
K8B90_RS16580	ndk	F	179.232	399.584	-1.15667	WP_000963841.1	nucleoside-diphosphate kinase
K8B90_RS22535	dut	F	73.7049	164.187	-1.15551	WP_000976070.1	dUTP diphosphatase
K8B90_RS22545	pyrE	F	60.5702	134.881	-1.15501	WP_000806177.1	orotate phosphoribosyltransferase
K8B90_RS20415	argR	E	35.9674	79.9266	-1.15199	WP_001257847.1	transcriptional regulator ArgR
K8B90_RS12010	pntA	C	114.853	255.215	-1.15193	WP_001298661.1	Re/Si-specific NAD(P)(+) transhydrogenase subunit alpha
K8B90_RS00680	yihD	S	20.5951	45.7218	-1.15058	WP_001295263.1	YihD family protein
K8B90_RS07310	galE	G	42.0366	93.2663	-1.14971	WP_001265443.1	UDP-glucose 4-epimerase GalE
K8B90_RS02145	fumB	C	76.9834	170.598	-1.14798	WP_000066699.1	class I fumarate hydratase
K8B90_RS20355	nanT	G	18.4587	40.8146	-1.14478	WP_000108474.1	sialic acid transporter NanT
K8B90_RS03015	cybC	C	28.2308	62.3899	-1.14404	WP_001232253.1	cytochrome b562
K8B90_RS16390	ypfN	R	38.3497	84.5262	-1.14018	WP_000383836.1	YpfN family protein
K8B90_RS01015	fpr	C	40.1724	88.4701	-1.13898	WP_000796345.1	ferredoxin--NADP(+) reductase
K8B90_RS13515	ftnA	P	51.4105	112.831	-1.13403	WP_000917208.1	non-heme ferritin
K8B90_RS02380	LF82_690	X	138.991	304.24	-1.13021	WP_024196729.1	anti-phage dCTP deaminase
K8B90_RS21260	envZ	T	69.9646	152.994	-1.12878	WP_001253707.1	two-component system sensor histidine kinase EnvZ
K8B90_RS05695	ppnP	F	45.8001	100.011	-1.12673	WP_000941942.1	pyrimidine/purine nucleoside phosphorylase
K8B90_RS15610	yfbR	R	29.8299	65.0807	-1.12547	WP_000813854.1	5'-deoxynucleotidase
K8B90_RS02550	efp	J	191.604	417.737	-1.12447	WP_000257278.1	elongation factor P
K8B90_RS10125	chaB	R	16.051	34.9339	-1.12196	WP_001146452.1	putative cation transport regulator ChaB
K8B90_RS19395	ygiN	S	29.7852	64.5664	-1.11619	WP_000633738.1	putative quinol monooxygenase
K8B90_RS13270	pyk	G	132.625	287.473	-1.11607	WP_000091149.1	pyruvate kinase
K8B90_RS14955	yeiG	R	107.88	233.503	-1.11401	WP_000425456.1	S-formylglutathione hydrolase
K8B90_RS06855	ubiF	C	75.1417	162.482	-1.11259	WP_000184559.1	3-demethoxyubiquinol 3-hydroxylase
K8B90_RS11265	maeA	G	248.733	537.719	-1.11225	WP_000433464.1	malate dehydrogenase
K8B90_RS00950	yiiM	S	25.3302	54.636	-1.10899	WP_001270237.1	6-hydroxyaminopurine reductase
K8B90_RS06700	cspE	K	2464.58	5311.3	-1.10772	WP_000034825.1	transcription antiterminator/RNA stability regulator CspE
K8B90_RS17625	hycI	C	12.1385	26.1494	-1.10718	WP_000132961.1	hydrogenase maturation peptidase HycI
K8B90_RS14340	hisIE	E	23.8608	51.3997	-1.10712	WP_000954872.1	bifunctional phosphoribosyl-AMP cyclohydrolase/phosphoribosyl-ATP diphosphatase HisIE
K8B90_RS10870	ldhA	C	44.9127	96.5988	-1.10488	WP_000762229.1	D-lactate dehydrogenase
K8B90_RS01450	zraR	T	26.2125	56.251	-1.10163	WP_000148535.1	sigma-54-dependent response regulator transcription factor ZraR
K8B90_RS05865	panE	H	70.4808	150.563	-1.09507	WP_000705834.1	2-dehydropantoate 2-reductase
K8B90_RS02150	dcuB	R	41.2252	88.0198	-1.0943	WP_000899522.1	anaerobic C4-dicarboxylate transporter DcuB
K8B90_RS22315	yibF	O	45.9191	97.7792	-1.09043	WP_000779798.1	glutathione S-transferase
K8B90_RS11980	ydgD	E	37.7993	80.4092	-1.089	WP_001260849.1	serine protease
K8B90_RS14295	yefM	D	9.15324	19.4706	-1.08895	WP_001259253.1	YoeB-YefM toxin-antitoxin system antitoxin YefM
K8B90_RS09265	hinT	F	18.0467	38.3666	-1.08812	WP_001298479.1	purine nucleoside phosphoramidase
K8B90_RS23085	hyxB	V	30.1279	64.0306	-1.08766	WP_000798046.1	outer membrane autotransporter HyxB
K8B90_RS08080	serC	E	104.302	221.437	-1.08613	WP_000057158.1	3-phosphoserine/phosphohydroxythreonine transaminase
K8B90_RS19080	glcG	T	15.2	32.1914	-1.0826	WP_000853256.1	GlcG family protein
K8B90_RS07875	ltaE	E	72.6023	153.737	-1.08238	WP_000566394.1	low-specificity L-threonine aldolase
K8B90_RS00160	ilvC	E	21.3745	45.1322	-1.07827	WP_000024951.1	ketol-acid reductoisomerase
K8B90_RS19760	exuR	K	133.464	281.799	-1.07821	WP_000406487.1	transcriptional regulator ExuR
K8B90_RS01520	metH	E	291.332	614.703	-1.07723	WP_000096035.1	methionine synthase
K8B90_RS16165	pdxK	H	33.2606	70.1535	-1.0767	WP_000096640.1	pyridoxine/pyridoxal/pyridoxamine kinase
K8B90_RS06070	rsmS	K	9.2983	19.6054	-1.07621	WP_000051146.1	pleiotropic regulatory protein RsmS
K8B90_RS14285	yeeZ	G	103.026	216.113	-1.06879	WP_000754733.1	SDR family oxidoreductase
K8B90_RS17685	hypD	O	39.3855	82.2826	-1.06292	WP_001212984.1	hydrogenase formation protein HypD
K8B90_RS08065	focA	P	281.877	587.85	-1.06038	WP_000642546.1	formate transporter FocA
K8B90_RS02505	dcuA	G	398.36	830.062	-1.05915	WP_000961959.1	anaerobic C4-dicarboxylate transporter DcuA
K8B90_RS14280	yeeY	R	29.4858	61.3796	-1.05774	WP_000803366.1	LysR substrate-binding domain-containing protein
K8B90_RS06715	tatE	U	35.6403	74.1877	-1.05767	WP_000503931.1	twin-arginine translocase subunit TatE
K8B90_RS12365	ydhV	C	12.8899	26.8248	-1.05732	WP_234287601.1	aldehyde ferredoxin oxidoreductase
K8B90_RS05505	codB	F	27.9622	58.1905	-1.05731	WP_000076253.1	cytosine permease
K8B90_RS09895	ycgJ	R	25.9462	53.9399	-1.05583	WP_001056847.1	YcgJ family protein
K8B90_RS21615	yhhN	S	66.4009	137.875	-1.05409	WP_000964718.1	lysoplasmalogenase
K8B90_RS22335	mtlD	G	30.3835	63.0741	-1.05376	WP_000645420.1	mannitol-1-phosphate 5-dehydrogenase
K8B90_RS11070	yncL	R	14.0934	29.2472	-1.05328	WP_001303494.1	stress response membrane protein YncL
K8B90_RS00990	tpiA	G	340.625	704.974	-1.04938	WP_001216325.1	triose-phosphate isomerase
K8B90_RS15365	glpT	G	18.9043	39.0925	-1.04818	WP_000948732.1	glycerol-3-phosphate transporter
K8B90_RS18560	yqfA	U	302.786	625.532	-1.04678	WP_000250274.1	hemolysin III family protein
K8B90_RS19640	nfeF	P	23.9587	49.4779	-1.04624	WP_001065903.1	NADPH-dependent ferric chelate reductase
K8B90_RS02930	ytfJ	R	111.963	231.205	-1.04615	WP_000175289.1	YtfJ family protein
K8B90_RS18620	ssrS	S	15074	31109.6	-1.04529
K8B90_RS12440	ydiK	R	83.4591	172.201	-1.04495	WP_000248636.1	AI-2E family transporter YdiK
K8B90_RS07705	bssR	K	1612.7	3325.35	-1.04403	WP_000497137.1	biofilm formation regulator BssR
K8B90_RS18760	tkt	G	900.963	1857.6	-1.0439	WP_000098601.1	transketolase
K8B90_RS08000	trxB	O	220.244	453.928	-1.04336	WP_000537432.1	thioredoxin-disulfide reductase
K8B90_RS02755	aidB	K	72.3065	148.988	-1.043	WP_001374875.1	isovaleryl-CoA dehydrogenase
K8B90_RS11965	ynfM	E	169.409	348.847	-1.04209	WP_000091834.1	MFS transporter
K8B90_RS22525	radC	L	322.688	663.914	-1.04086	WP_001296533.1	DNA repair protein RadC
K8B90_RS11080	ydcY	R	26.5442	54.5888	-1.04021	WP_000018633.1	DUF2526 family protein YdcY
K8B90_RS18320	tas	C	51.1786	105.057	-1.03756	WP_001199299.1	NADP(H)-dependent aldo-keto reductase
K8B90_RS01270	murI	M	106	217.473	-1.03677	WP_001529515.1	glutamate racemase
K8B90_RS04765	yaeP	K	20.3241	41.5933	-1.03316	WP_000417058.1	YaeP family protein
K8B90_RS10325	kch	P	21.1286	43.1383	-1.02977	WP_000020078.1	voltage-gated potassium channel protein
K8B90_RS07090	pxpB	E	58.1684	118.761	-1.02976	WP_001188357.1	5-oxoprolinase subunit PxpB
K8B90_RS08545	ymfK	K	143.382	291.784	-1.02504	WP_000856966.1	S24 family peptidase
K8B90_RS22190	xylA	G	13.5519	27.5641	-1.0243	WP_001149592.1	xylose isomerase
K8B90_RS01330	tuf	K	1351.7	2745.59	-1.02235	WP_000031784.1	elongation factor Tu
K8B90_RS07785	rimK	H	44.0415	89.456	-1.02231	WP_000684321.1	30S ribosomal protein S6--L-glutamate ligase
K8B90_RS12540	ydiV	T	59.0052	119.813	-1.02187	WP_001330300.1	anti-FlhDC factor
K8B90_RS07540	ybiI	T	10.7242	21.7529	-1.02033	WP_000146357.1	C4-type zinc finger protein YbiI
K8B90_RS19455	tolC	M	179.066	362.722	-1.01837	WP_000735289.1	outer membrane channel protein TolC
K8B90_RS05510	codA	F	38.7365	78.3933	-1.01704	WP_014640104.1	cytosine/isoguanine deaminase
K8B90_RS09490	LF82_152	X	149.688	302.892	-1.01684	WP_000841195.1	hypothetical protein
K8B90_RS02530	groL	O	2106.14	4261.17	-1.01665	WP_000729117.1	chaperonin GroEL
K8B90_RS12320	ydhQ	M	107.528	217.464	-1.01607	WP_000534254.1	AIDA repeat-containing protein
K8B90_RS18300	rppH	A	64.1728	129.741	-1.0156	WP_000564489.1	RNA pyrophosphohydrolase
K8B90_RS13075	manX	G	318.861	644.585	-1.01544	WP_000150538.1	PTS mannose transporter subunit IIAB
K8B90_RS20545	LF82_523	G	56.1996	113.572	-1.01497	WP_001370872.1	sugar kinase
K8B90_RS16020	yfeO	P	9.90949	19.9726	-1.01114	WP_000903096.1	ion channel protein
K8B90_RS01780	yjbQ	S	32.8076	66.1234	-1.01113	WP_000270375.1	secondary thiamine-phosphate synthase enzyme YjbQ
K8B90_RS05055	yafV	R	21.4223	43.1729	-1.01102	WP_001118011.1	2-oxoglutaramate amidase
K8B90_RS04540	dksA	K	162.14	326.045	-1.00783	WP_001155227.1	RNA polymerase-binding protein DksA
K8B90_RS01405	rsd	K	22.5654	45.3471	-1.0069	WP_000934308.1	sigma D regulator
K8B90_RS17355	kbp	P	37.2474	74.5216	-1.00052	WP_000522415.1	potassium binding protein Kbp
K8B90_RS19845	tdcF	E	41.0788	20.5382	1.00008	WP_000719990.1	enamine/imine deaminase
K8B90_RS13145	htpX	O	1755.02	875.806	1.00281	WP_000984517.1	protease HtpX
K8B90_RS20870	rpsJ	J	1187.43	592.208	1.00366	WP_001181004.1	30S ribosomal protein S10
K8B90_RS11945	clcB	P	26.5539	13.2274	1.00539	WP_071820729.1	voltage-gated ClC-type chloride channel ClcB
K8B90_RS06505	fepA	P	271.594	135.189	1.00648	WP_001350196.1	siderophore enterobactin receptor FepA
K8B90_RS09415	mnmA	J	604.736	300.185	1.01045	WP_001441929.1	tRNA 2-thiouridine(34) synthase MnmA
K8B90_RS08115	msbA	Q	914.619	452.325	1.01581	WP_000551259.1	lipid A ABC transporter ATP-binding protein/permease MsbA
K8B90_RS00230	rffC	M	79.3108	39.1852	1.01721	WP_001145189.1	dTDP-4-amino-4%2C6-dideoxy-D-galactose acyltransferase
K8B90_RS14575	mdtC	Q	85.9591	42.4534	1.01777	WP_000667558.1	multidrug efflux RND transporter permease subunit MdtC
K8B90_RS04240	murG	M	296.7	146.114	1.02191	WP_000016564.1	undecaprenyldiphospho-muramoylpentapeptide beta-N-acetylglucosaminyltransferase
K8B90_RS20765	secY	U	9197.13	4527.66	1.02242	WP_001118861.1	preprotein translocase subunit SecY
K8B90_RS22030	dppF	E	96.5014	47.4931	1.02283	WP_000103570.1	dipeptide ABC transporter ATP-binding subunit DppF
K8B90_RS18165	tssM	U	98.4257	48.424	1.02331	WP_000832729.1	ImcF-related family protein
K8B90_RS12915	yeaH	S	79.6419	39.1545	1.02435	WP_000219684.1	YeaH/YhbH family protein
K8B90_RS20325	gltB	E	352.94	173.187	1.02709	WP_001468228.1	glutamate synthase large subunit
K8B90_RS20735	rplQ	J	1551.32	760.432	1.02861	WP_001216368.1	50S ribosomal protein L17
K8B90_RS12650	tcyP	E	147.39	72.1902	1.02977	WP_001010714.1	cystine/sulfocysteine:cation symporter
K8B90_RS18325	lplT	M	103.112	50.4752	1.03057	WP_000004601.1	lysophospholipid transporter LplT
K8B90_RS05190	vat	U	108.649	53.1019	1.03284	WP_001034006.1	vacuolating autotransporter toxin Vat
K8B90_RS09205	fabH	I	880.252	430.049	1.03342	WP_000288132.1	beta-ketoacyl-ACP synthase III
K8B90_RS19190	hypA	R	43.9866	21.482	1.03393	WP_000544952.1	hydrogenase maturation nickel metallochaperone HypA
K8B90_RS16985	aroF	E	115.953	56.5644	1.03558	WP_001168045.1	3-deoxy-7-phosphoheptulonate synthase AroF
K8B90_RS07700	rimO	J	157.905	76.9484	1.03709	WP_000049378.1	30S ribosomal protein S12 methylthiotransferase RimO
K8B90_RS18070	gcvA	K	168.945	82.3257	1.03714	WP_000044401.1	glycine cleavage system transcriptional regulator GcvA
K8B90_RS20805	rplE	J	2466.16	1201.7	1.03718	WP_001096200.1	50S ribosomal protein L5
K8B90_RS05690	aroM	E	53.6195	26.1273	1.0372	WP_001276409.1	AroM family protein
K8B90_RS04710	lpxD	M	1437.9	700.391	1.03773	WP_001139275.1	UDP-3-O-(3-hydroxymyristoyl)glucosamine N-acyltransferase
K8B90_RS07695	dgcI	T	29.3844	14.3074	1.03828	WP_000086884.1	GGDEF domain-containing protein
K8B90_RS02660	tsaE	J	51.6476	25.0694	1.04278	WP_000981977.1	tRNA (adenosine(37)-N6)-threonylcarbamoyltransferase complex ATPase subunit type 1 TsaE
K8B90_RS18825	ruvX	L	187.629	91.0525	1.04311	WP_000017106.1	Holliday junction resolvase RuvX
K8B90_RS06830	lnt	M	591.768	287.148	1.04324	WP_000853033.1	apolipoprotein N-acyltransferase
K8B90_RS09425	rluE	J	75.5544	36.6528	1.04359	WP_001248662.1	23S rRNA pseudouridine(2457) synthase RluE
K8B90_RS21750	pitA	P	1015.49	492.474	1.04406	WP_000902780.1	inorganic phosphate transporter PitA
K8B90_RS22585	spoT	K	966.829	468.619	1.04485	WP_000280473.1	bifunctional GTP diphosphokinase/guanosine-3'5'-bis pyrophosphate 3'-pyrophosphohydrolase spoT
K8B90_RS18455	ssnA	F	151.976	73.6176	1.04572	WP_000906237.1	putative aminohydrolase SsnA
K8B90_RS05755	malZ	G	38.6081	18.6744	1.04784	WP_000979377.1	maltodextrin glucosidase
K8B90_RS06895	asnB	E	502.824	243.019	1.04899	WP_000337085.1	asparagine synthase B
K8B90_RS04525	folK	H	34.3414	16.5929	1.04938	WP_000215151.1	2-amino-4-hydroxy-6-hydroxymethyldihydropteridine diphosphokinase
K8B90_RS09180	rluC	J	160.725	77.5883	1.05069	WP_000846337.1	23S rRNA pseudouridine(955/2504/2580) synthase RluC
K8B90_RS22725	uhpB	T	125.5	60.573	1.05094	WP_001314238.1	signal transduction histidine-protein kinase/phosphatase UhpB
K8B90_RS06765	rsfS	J	97.018	46.7112	1.05448	WP_001161664.1	ribosome silencing factor
K8B90_RS02690	hflK	O	1402.04	674.866	1.05485	WP_000312481.1	FtsH protease activity modulator HflK
K8B90_RS20160	rlmE	J	1716.33	825.816	1.05544	WP_000145975.1	23S rRNA (uridine(2552)-2'-O)-methyltransferase RlmE
K8B90_RS21980	bcsZ	G	123.775	59.4509	1.05795	WP_001304954.1	cellulose synthase complex periplasmic endoglucanase BcsZ
K8B90_RS20800	rpsN	J	1802.06	865.545	1.05796	WP_001118930.1	30S ribosomal protein S14
K8B90_RS01905	ddpF	E	31.6233	15.164	1.06034	WP_000156927.1	ABC transporter ATP-binding protein
K8B90_RS05080	dpaA	D	274.792	131.573	1.06247	WP_001225679.1	peptidoglycan meso-diaminopimelic acid protein amidase
K8B90_RS09405	purB	F	295.024	141.16	1.0635	WP_000423742.1	adenylosuccinate lyase
K8B90_RS13020	yeaY	M	117.705	56.3025	1.0639	WP_000290576.1	Slp family lipoprotein YeaY
K8B90_RS06805	gltL	E	125.691	60.1026	1.06438	WP_000631388.1	glutamate/aspartate ABC transporter ATP-binding protein GltL
K8B90_RS16585	pbpC	M	167.308	80.001	1.06442	WP_001137635.1	peptidoglycan glycosyltransferase PbpC
K8B90_RS11710	LF82_277	X	42.0283	20.0662	1.06659	WP_000507031.1	phage terminase large subunit family protein
K8B90_RS22425	waaH	M	56.5042	26.936	1.06883	WP_000982068.1	UDP-glucuronate:LPS(HepIII) glycosyltransferase
K8B90_RS14345	wzzB	M	628.869	299.737	1.06906	WP_001553141.1	LPS O-antigen chain length determinant protein WzzB
K8B90_RS00635	trkH	P	232.499	110.621	1.0716	WP_000545665.1	Trk system potassium transporter TrkH
K8B90_RS20980	tusB	J	74.5694	35.4611	1.07235	WP_000903381.1	sulfurtransferase complex subunit TusB
K8B90_RS00220	rffG	M	382.762	181.965	1.07279	WP_001226625.1	dTDP-glucose 4%2C6-dehydratase
K8B90_RS20275	rpoN	K	771.51	366.583	1.07355	WP_000809051.1	RNA polymerase factor sigma-54
K8B90_RS04025	apaH	T	119.391	56.5957	1.07693	WP_000257182.1	bis(5'-nucleosyl)-tetraphosphatase (symmetrical) ApaH
K8B90_RS07745	ybjI	F	21.5795	10.2291	1.07698	WP_001298572.1	5-amino-6-(5-phospho-D-ribitylamino)uracil phosphatase
K8B90_RS19045	gspD	U	22.0823	10.4506	1.0793	WP_000498844.1	type II secretion system secretin GspD
K8B90_RS01210	argB	E	28.2763	13.348	1.08297	WP_001298414.1	acetylglutamate kinase
K8B90_RS22565	yicG	R	126.734	59.7844	1.08396	WP_000924289.1	trimeric intracellular cation channel family protein
K8B90_RS02720	rlmB	J	725.135	341.926	1.08457	WP_001293282.1	23S rRNA (guanosine(2251)-2'-O)-methyltransferase RlmB
K8B90_RS10305	oppF	E	204.863	96.349	1.08832	WP_000994908.1	murein tripeptide/oligopeptide ABC transporter ATP-binding protein OppF
K8B90_RS20260	lptC	M	132.987	62.5431	1.08836	WP_000030537.1	LPS export ABC transporter periplasmic protein LptC
K8B90_RS00585	tatB	U	176.968	83.1921	1.08897	WP_000459600.1	Sec-independent protein translocase protein TatB
K8B90_RS07750	ybjJ	E	65.1824	30.6086	1.09055	WP_000217859.1	MFS transporter
K8B90_RS14580	mdtD	E	32.3488	15.189	1.09069	WP_000130834.1	MFS transporter
K8B90_RS12995	leuE	E	140.681	66.0514	1.09077	WP_000457211.1	leucine efflux protein LeuE
K8B90_RS16225	yfeY	R	203.708	95.6	1.09142	WP_000838948.1	RpoE-regulated lipoprotein
K8B90_RS11340	ydeP	C	24.5658	11.5054	1.09435	WP_000726723.1	acid resistance putative oxidoreductase YdeP
K8B90_RS22495	rfaQ	M	149.97	70.1783	1.09557	WP_000360397.1	lipopolysaccharide core heptosyltransferase RfaQ
K8B90_RS02610	mscM	M	554.513	259.345	1.09635	WP_001236830.1	miniconductance mechanosensitive channel MscM
K8B90_RS20705	rsmB	J	388.85	181.85	1.09646	WP_000744767.1	16S rRNA (cytosine(967)-C(5))-methyltransferase RsmB
K8B90_RS18430	arcC	E	119.911	56.0559	1.09703	WP_000037999.1	carbamate kinase
K8B90_RS10085	hemA	H	741.755	346.717	1.09718	WP_001313766.1	glutamyl-tRNA reductase
K8B90_RS19185	hybG	O	93.0648	43.421	1.09984	WP_000334896.1	hydrogenase maturation factor HybG
K8B90_RS14790	yehQ	R	118.57	55.2462	1.10179	WP_014640174.1	SWIM zinc finger family protein
K8B90_RS10745	pgrR	K	51.3001	23.8897	1.10257	WP_000817700.1	DNA-binding transcriptional regulator PgrR
K8B90_RS06545	entS	Q	69.0581	32.1093	1.10482	WP_001041793.1	enterobactin transporter EntS
K8B90_RS07200	tolQ	U	205.91	95.7242	1.10506	WP_000131310.1	Tol-Pal system protein TolQ
K8B90_RS05770	tgt	J	1217.21	565.411	1.10621	WP_000667319.1	tRNA guanosine(34) transglycosylase Tgt
K8B90_RS06090	dnaX	L	498.451	231.449	1.10676	WP_000122015.1	DNA polymerase III subunit gamma/tau
K8B90_RS14755	metG	J	248.399	115.279	1.10753	WP_001296226.1	methionine--tRNA ligase
K8B90_RS21360	glpE	P	29.345	13.607	1.10876	WP_000371926.1	thiosulfate sulfurtransferase GlpE
K8B90_RS08310	yccS	S	241.871	111.962	1.11122	WP_000875041.1	YccS family putative transporter
K8B90_RS15440	arnC	M	34.8287	16.1208	1.11135	WP_000461633.1	undecaprenyl-phosphate 4-deoxy-4-formamido-L-arabinose transferase
K8B90_RS18855	hemW	O	163.206	75.4749	1.11263	WP_000239976.1	radical SAM family heme chaperone HemW
K8B90_RS09315	ldtC	M	188.97	87.3416	1.11341	WP_012578883.1	L%2CD-transpeptidase LdtC
K8B90_RS19625	rpoD	K	904.669	418.005	1.11387	WP_000437381.1	RNA polymerase sigma factor RpoD
K8B90_RS01245	LF82_629	C	20.5208	9.47696	1.11459	WP_000125464.1	citrate-proton symporter
K8B90_RS02495	dsbD	S	152.892	70.3905	1.11906	WP_000068948.1	protein-disulfide reductase DsbD
K8B90_RS14390	wzx	M	361.63	166.399	1.11987	WP_000102965.1	O83 family O-antigen flippase
K8B90_RS07835	artQ	E	287.515	131.871	1.12451	WP_001001691.1	arginine ABC transporter permease ArtQ
K8B90_RS08355	tusE	J	64.0254	29.3592	1.12483	WP_000904439.1	sulfurtransferase TusE
K8B90_RS13280	mepM	M	767.78	350.905	1.12961	WP_001184045.1	murein DD-endopeptidase MepM
K8B90_RS06775	nadD	H	94.5343	43.2043	1.12966	WP_000838879.1	nicotinate-nucleotide adenylyltransferase
K8B90_RS02710	nsrR	K	686.398	313.193	1.13199	WP_001177639.1	nitric oxide-sensing transcriptional repressor NsrR
K8B90_RS07020	potE	E	97.2226	44.323	1.13324	WP_000075821.1	putrescine-ornithine antiporter
K8B90_RS13900	irp1	U	38.8798	17.6846	1.13653	WP_000369473.1	yersiniabactin polyketide synthase HMWP1
K8B90_RS09240	tmk	F	146.236	66.3702	1.13969	WP_001257002.1	dTMP kinase
K8B90_RS12380	pykF	G	512.548	232.517	1.14035	WP_001304331.1	pyruvate kinase PykF
K8B90_RS04630	degP	O	1068.27	483.426	1.1439	WP_000753936.1	serine endoprotease DegP
K8B90_RS06780	holA	L	211.491	95.6082	1.14539	WP_000620539.1	DNA polymerase III subunit delta
K8B90_RS15230	yojI	P	177.624	80.0428	1.14998	WP_000422211.1	microcin J25 efflux ABC transporter YojI
K8B90_RS22450	rfaC	M	301.135	135.697	1.15002	WP_001264595.1	lipopolysaccharide heptosyltransferase RfaC
K8B90_RS17480	yqaA	S	184.12	82.947	1.15039	WP_001287454.1	YqaA family protein
K8B90_RS08360	yccA	R	1893.21	852.758	1.15062	WP_000375136.1	FtsH protease modulator YccA
K8B90_RS06810	gltK	E	96.183	43.3008	1.15139	WP_000272824.1	glutamate/aspartate ABC transporter permease GltK
K8B90_RS15100	rsuA	J	626.29	281.897	1.15167	WP_001234850.1	16S rRNA pseudouridine(516) synthase RsuA
K8B90_RS20795	rpsH	J	1404.28	631.809	1.15227	WP_000062611.1	30S ribosomal protein S8
K8B90_RS22065	eptB	R	461.774	206.798	1.15897	WP_001269202.1	kdo(2)-lipid A phosphoethanolamine 7''-transferase
K8B90_RS15435	arnB	M	49.8969	22.2991	1.16196	WP_000012637.1	UDP-4-amino-4-deoxy-L-arabinose aminotransferase
K8B90_RS13895	irp2	U	51.329	22.9071	1.16398	WP_000623036.1	yersiniabactin non-ribosomal peptide synthetase HMWP2
K8B90_RS21650	acpT	H	26.8519	11.9587	1.16696	WP_000285789.1	4'-phosphopantetheinyl transferase AcpT
K8B90_RS04280	secA	U	1528.51	680.641	1.16716	WP_000905803.1	preprotein translocase subunit SecA
K8B90_RS09370	potC	E	58.2796	25.9474	1.1674	WP_000580310.1	spermidine/putrescine ABC transporter permease PotC
K8B90_RS06815	gltJ	E	184.425	82.0771	1.16799	WP_000020941.1	glutamate/aspartate ABC transporter permease GltJ
K8B90_RS21355	glpG	O	330.636	146.998	1.16944	WP_000928723.1	rhomboid family intramembrane serine protease GlpG
K8B90_RS13135	yebQ	R	22.1351	9.84023	1.16957	WP_001296135.1	MFS transporter
K8B90_RS15920	evgS	E	238.798	105.93	1.17268	WP_014640184.1	acid-sensing system histidine kinase EvgS
K8B90_RS04695	rseP	K	1292.81	572.852	1.17428	WP_001298422.1	sigma E protease regulator RseP
K8B90_RS11470	ydeA	G	44.9413	19.8999	1.17528	WP_000210774.1	L-arabinose MFS transporter
K8B90_RS07575	glnP	E	442.754	196.025	1.17547	WP_001159065.1	glutamine ABC transporter permease GlnP
K8B90_RS08940	ycdZ	X	138.159	61.1607	1.17565	WP_001308552.1	DUF1097 domain-containing protein
K8B90_RS22605	xanP	F	199.43	88.2216	1.17668	WP_001295238.1	xanthine/proton symporter XanP
K8B90_RS05395	betI	K	608.03	268.365	1.17994	WP_001313612.1	transcriptional regulator BetI
K8B90_RS11225	narU	P	39.1171	17.2312	1.18277	WP_001207907.1	nitrate/nitrite transporter NarU
K8B90_RS20770	rplO	J	5016.49	2204.03	1.18654	WP_001238917.1	50S ribosomal protein L15
K8B90_RS20755	rpsM	J	2724.28	1196.02	1.18763	WP_000090775.1	30S ribosomal protein S13
K8B90_RS20740	rpoA	K	8413.38	3692.05	1.18826	WP_001162094.1	DNA-directed RNA polymerase subunit alpha
K8B90_RS01910	ddpD	E	45.8483	20.0489	1.19335	WP_000132443.1	ABC transporter ATP-binding protein
K8B90_RS14030	yhhI	X	172.912	75.4225	1.19697	WP_000420971.1	ISAs1-like element ISEc1 family transposase
K8B90_RS20850	rplB	J	3912.49	1705.36	1.19801	WP_000301864.1	50S ribosomal protein L2
K8B90_RS09345	nagK	M	439.631	191.578	1.19836	WP_000291303.1	N-acetylglucosamine kinase
K8B90_RS02570	blc	M	338.703	147.531	1.199	WP_001238369.1	lipocalin Blc
K8B90_RS15155	ccmF	O	108.097	47.0845	1.199	WP_000982439.1	cytochrome c-type biogenesis heme lyase CcmF
K8B90_RS06750	mrdB	D	267.217	116.35	1.19955	WP_000131717.1	peptidoglycan glycosyltransferase MrdB
K8B90_RS18515	lysS	J	1136.92	494.303	1.20166	WP_000003071.1	lysine--tRNA ligase
K8B90_RS03465	LF82_737	V	58.5503	25.4478	1.20213	WP_001100193.1	restriction endonuclease subunit S
K8B90_RS08315	yccF	S	36.1439	15.6584	1.20682	WP_001261236.1	YccF domain-containing protein
K8B90_RS11430	yneE	S	34.7466	15.0453	1.20756	WP_001313828.1	bestrophin family protein
K8B90_RS08285	ycbZ	O	465.518	201.462	1.20833	WP_000156497.1	Lon protease family protein
K8B90_RS12925	dgcJ	T	163.202	70.6238	1.20843	WP_000766137.1	diguanylate cyclase DgcJ
K8B90_RS13450	motA	N	67.1709	28.9236	1.21559	WP_000906342.1	flagellar motor stator protein MotA
K8B90_RS20475	mreC	M	830.46	356.998	1.218	WP_000802519.1	rod shape-determining protein MreC
K8B90_RS10450	topA	L	1409.17	604.987	1.21987	WP_001304419.1	type I DNA topoisomerase
K8B90_RS11750	cspI	K	200.005	85.8427	1.22027	WP_000066495.1	cold shock protein CspI
K8B90_RS20470	mreD	M	163.813	70.0215	1.22618	WP_000179409.1	rod shape-determining protein MreD
K8B90_RS07630	ybiT	R	359.877	153.136	1.23269	WP_000961458.1	ABC-F family ATPase
K8B90_RS15095	bcr	E	1309.5	556.126	1.23553	WP_000213368.1	multidrug efflux MFS transporter Bcr
K8B90_RS01915	ddpC	E	42.5058	18.0321	1.23709	WP_001131974.1	ABC transporter permease
K8B90_RS20775	rpmD	J	41.7342	17.6765	1.2394	WP_001140433.1	50S ribosomal protein L30
K8B90_RS16740	qseE	T	150.683	63.8198	1.23944	WP_001297612.1	two component system sensor histidine kinase QseE/GlrK
K8B90_RS06760	rlmH	J	148.742	62.9819	1.2398	WP_000776104.1	23S rRNA (pseudouridine(1915)-N(3))-methyltransferase RlmH
K8B90_RS00195	rho	K	2918.41	1235.72	1.23984	WP_001054527.1	transcription termination factor Rho
K8B90_RS16610	iscX	O	130.852	55.4017	1.23994	WP_000523612.1	Fe-S cluster assembly protein IscX
K8B90_RS06680	dpiB	T	86.0753	36.3679	1.24294	WP_000939721.1	sensor histidine kinase DpiB
K8B90_RS13150	prc	M	4280.61	1807.44	1.24387	WP_001055805.1	carboxy terminal-processing peptidase
K8B90_RS18480	ghxQ	F	148.389	62.65	1.244	WP_000012167.1	guanine/hypoxanthine transporter GhxQ
K8B90_RS05855	thiI	H	414.804	175.055	1.24463	WP_000668687.1	tRNA uracil 4-sulfurtransferase ThiI
K8B90_RS16125	ypeB	D	57.3777	24.1962	1.24571	WP_000439129.1	DUF3820 family protein
K8B90_RS15090	yejG	S	331.184	139.43	1.24809	WP_000202798.1	YejG family protein
K8B90_RS09410	hflD	R	226.389	95.159	1.25039	WP_001295971.1	high frequency lysogenization protein HflD
K8B90_RS04685	ispU	I	327.765	137.718	1.25094	WP_001295562.1	(2E%2C6E)-farnesyl-diphosphate-specific ditrans%2Cpolycis-undecaprenyl-diphosphate synthase
K8B90_RS11990	mdtJ	P	63.6251	26.7178	1.25179	WP_000276149.1	multidrug/spermidine efflux SMR transporter subunit MdtJ
K8B90_RS20155	ftsH	O	4279.25	1795.83	1.25271	WP_001107467.1	ATP-dependent zinc metalloprotease FtsH
K8B90_RS05785	secF	U	1142.61	479.323	1.25327	WP_000046637.1	protein translocase subunit SecF
K8B90_RS00205	wzzE	M	373.686	156.161	1.2588	WP_001314258.1	ECA polysaccharide chain length modulation protein
K8B90_RS09245	holB	L	173.992	72.5929	1.26112	WP_001267915.1	DNA polymerase III subunit delta'
K8B90_RS06080	ybaN	S	31.9826	13.2824	1.26777	WP_001188905.1	DUF454 family protein
K8B90_RS17435	proX	E	71.6023	29.6353	1.27269	WP_001216531.1	glycine betaine/L-proline ABC transporter substrate-binding protein ProX
K8B90_RS08070	ycaO	J	205.871	85.0639	1.27512	WP_000194829.1	30S ribosomal protein S12 methylthiotransferase accessory protein YcaO
K8B90_RS15450	arnD	M	30.6766	12.6496	1.27805	WP_000169712.1	4-deoxy-4-formamido-L-arabinose-phosphoundecaprenol deformylase
K8B90_RS12340	ydhS	S	83.0582	34.2333	1.27872	WP_000848176.1	FAD-NAD(P)-binding protein
K8B90_RS20080	nlpI	R	3141.81	1293.18	1.28067	WP_000802080.1	lipoprotein NlpI
K8B90_RS09200	plsX	I	698.024	287.276	1.28084	WP_000197578.1	phosphate acyltransferase PlsX
K8B90_RS22560	dinD	R	60.608	24.9352	1.28132	WP_001297973.1	DNA damage-inducible protein D
K8B90_RS07195	ybgC	R	150.102	61.6989	1.28262	WP_001098384.1	tol-pal system-associated acyl-CoA thioesterase
K8B90_RS22490	waaG	M	110.436	45.3248	1.28484	WP_000634259.1	glycosyltransferase family 4 protein
K8B90_RS19620	dnaG	L	623.174	255.382	1.28698	WP_000918827.1	DNA primase
K8B90_RS20745	rpsD	J	4409.95	1803.97	1.28959	WP_000135224.1	30S ribosomal protein S4
K8B90_RS09335	lolD	M	180.869	73.8912	1.29147	WP_001033695.1	lipoprotein-releasing ABC transporter ATP-binding protein LolD
K8B90_RS10090	prfA	J	349.17	142.521	1.29276	WP_000804726.1	peptide chain release factor 1
K8B90_RS20785	rplR	J	1211.17	493.187	1.2962	WP_000358960.1	50S ribosomal protein L18
K8B90_RS15255	rcsD	T	1363.34	553.407	1.30073	WP_001249136.1	phosphotransferase RcsD
K8B90_RS14605	LF82_358	R	20.2805	8.22401	1.30218	WP_000434216.1	DUF4034 domain-containing protein
K8B90_RS19805	yqjG	O	29.8304	12.0873	1.3033	WP_000531180.1	glutathionyl-hydroquinone reductase YqjG
K8B90_RS22875	dnaN	L	666.36	269.126	1.30802	WP_000673464.1	DNA polymerase III subunit beta
K8B90_RS09375	potB	E	82.5245	33.3288	1.30805	WP_000799401.1	spermidine/putrescine ABC transporter permease PotB
K8B90_RS04635	cdaR	K	137.852	55.5433	1.31144	WP_000929439.1	DNA-binding transcriptional regulator CdaR
K8B90_RS05780	secD	U	2258.92	910.045	1.31163	WP_000934823.1	protein translocase subunit SecD
K8B90_RS01700	dusA	J	62.0779	24.9995	1.31218	WP_001110630.1	tRNA dihydrouridine(20/20a) synthase DusA
K8B90_RS04690	cdsA	I	495.099	199.166	1.31374	WP_000922441.1	phosphatidate cytidylyltransferase
K8B90_RS09235	yceG	R	84.1541	33.8227	1.31504	WP_000756838.1	cell division protein YceG
K8B90_RS02835	rplI	J	1617.74	650.165	1.3151	WP_001196062.1	50S ribosomal protein L9
K8B90_RS10420	yciQ	R	191.968	77.0632	1.31675	WP_014640137.1	DUF2207 domain-containing protein
K8B90_RS11220	narZ	C	121.477	48.6267	1.32086	WP_001350241.1	nitrate reductase Z subunit alpha
K8B90_RS16850	srmB	J	603.042	240.491	1.32628	WP_000219193.1	ATP-dependent RNA helicase SrmB
K8B90_RS21630	yhhQ	S	35.5585	14.1511	1.32929	WP_001100463.1	7-cyano-7-deazaguanine/7-aminomethyl-7-deazaguanine transporter
K8B90_RS19520	ribB	H	1763.44	701.075	1.33075	WP_001076989.1	3%2C4-dihydroxy-2-butanone-4-phosphate synthase
K8B90_RS20750	rpsK	J	2472.19	981.246	1.3331	WP_001029684.1	30S ribosomal protein S11
K8B90_RS02455	ardC	L	20.8349	8.26658	1.33364	WP_000163274.1	zincin-like metallopeptidase domain-containing protein
K8B90_RS07830	artM	E	219.561	86.9945	1.33563	WP_000464491.1	arginine ABC transporter permease ArtM
K8B90_RS04700	bamA	M	3615.87	1432.21	1.3361	WP_001240896.1	outer membrane protein assembly factor BamA
K8B90_RS00355	uvrD	L	1855.47	734.836	1.33629	WP_000383403.1	DNA helicase II
K8B90_RS04725	lpxB	M	501.334	197.878	1.34116	WP_000139678.1	lipid-A-disaccharide synthase
K8B90_RS13865	int	X	155.382	61.2979	1.34191	WP_000060158.1	tyrosine-type recombinase/integrase
K8B90_RS05655	phoA	P	86.5953	34.0795	1.34538	WP_000814404.1	alkaline phosphatase
K8B90_RS22720	uhpC	G	94.1012	36.8364	1.35308	WP_001298006.1	MFS transporter family glucose-6-phosphate receptor UhpC
K8B90_RS14400	wcaM	M	18.8975	7.39008	1.35453	WP_001115963.1	colanic acid biosynthesis protein WcaM
K8B90_RS05825	thiL	H	110.709	43.1466	1.35945	WP_000752121.1	thiamine-phosphate kinase
K8B90_RS00015	asnA	E	1080.2	420.526	1.36103	WP_000845107.1	aspartate--ammonia ligase
K8B90_RS03880	rpsT	J	962.98	374.517	1.36248	WP_001274021.1	30S ribosomal protein S20
K8B90_RS00225	rfbA	M	175.258	67.914	1.3677	WP_000676064.1	glucose-1-phosphate thymidylyltransferase RfbA
K8B90_RS04510	htrE	N	20.4911	7.91077	1.37311	WP_000153318.1	outer membrane usher protein
K8B90_RS15750	usg	E	88.6361	34.1508	1.37598	WP_001289179.1	aspartate-semialdehyde dehydrogenase
K8B90_RS13440	cheA	N	144.2	55.5152	1.37711	WP_001533409.1	chemotaxis protein CheA
K8B90_RS12670	celF	G	30.1662	11.6012	1.37865	WP_000078742.1	6-phospho-beta-glucosidase
K8B90_RS16815	rseC	T	322.517	123.966	1.37943	WP_000589057.1	SoxR-reducing system protein RseC
K8B90_RS20460	rng	J	621.743	238.971	1.37948	WP_000123197.1	ribonuclease G
K8B90_RS08120	lpxK	M	615.796	235.657	1.38576	WP_000570514.1	tetraacyldisaccharide 4'-kinase
K8B90_RS13230	yebE	S	82.2473	31.4256	1.38803	WP_000024728.1	tellurite resistance TerB family protein
K8B90_RS20780	rpsE	J	4677.95	1783.91	1.39083	WP_000940121.1	30S ribosomal protein S5
K8B90_RS00745	glnA	E	3299.39	1255.83	1.39356	WP_001271717.1	glutamate--ammonia ligase
K8B90_RS22140	cspA	K	18121.5	6895.42	1.39399	WP_000014594.1	RNA chaperone/antiterminator CspA
K8B90_RS20455	yhdP	R	716.395	272.223	1.39597	WP_001253536.1	AsmA2 domain-containing protein YhdP
K8B90_RS15740	dedA	S	87.4108	33.1393	1.39927	WP_000364337.1	DedA family protein
K8B90_RS10605	ymjA	R	49.0284	18.5438	1.40268	WP_001015099.1	DUF2543 family protein
K8B90_RS21365	glpD	C	99.0063	37.3981	1.40456	WP_000448161.1	glycerol-3-phosphate dehydrogenase
K8B90_RS10115	ldrA	V	25.0705	9.46232	1.40572	WP_000170954.1	type I toxin-antitoxin system toxin Ldr family protein
K8B90_RS11215	narY	C	42.1446	15.8699	1.40906	WP_000702528.1	nitrate reductase subunit beta
K8B90_RS03470	hsdM	L	61.7986	23.2281	1.4117	WP_001540814.1	type I restriction-modification system subunit M
K8B90_RS10140	ychO	U	70.9937	26.6248	1.41492	WP_000086194.1	inverse autotransporter invasin YchO
K8B90_RS09350	cobB	H	169.437	63.4952	1.41603	WP_000952746.1	NAD-dependent protein deacylase
K8B90_RS09330	lolC	M	334.832	125.267	1.41843	WP_000284714.1	lipoprotein-releasing ABC transporter permease subunit LolC
K8B90_RS04450	yadG	Q	110.58	41.1161	1.42731	WP_000150638.1	ABC transporter ATP-binding protein
K8B90_RS15745	truA	J	90.7218	33.6918	1.42905	WP_001283590.1	tRNA pseudouridine(38-40) synthase TruA
K8B90_RS12225	ydhK	S	156.982	58.1364	1.43308	WP_000994343.1	FUSC family protein
K8B90_RS03760	creD	V	21.0519	7.7858	1.43504	WP_000920355.1	cell envelope integrity protein CreD
K8B90_RS19840	tdcG	E	99.8675	36.8834	1.43704	WP_000622132.1	L-serine ammonia-lyase
K8B90_RS08900	pgaC	G	51.6306	19.0323	1.43978	WP_000610441.1	poly-beta-1%2C6-N-acetyl-D-glucosamine synthase
K8B90_RS22095	yhjX	E	28.9341	10.6431	1.44285	WP_000189047.1	MFS transporter
K8B90_RS20140	secG	U	2249.37	824.535	1.44787	WP_001337627.1	preprotein translocase subunit SecG
K8B90_RS17835	cysI	P	29.2769	10.7306	1.44804	WP_001290708.1	assimilatory sulfite reductase (NADPH) hemoprotein subunit
K8B90_RS22040	dppC	E	92.9029	34.031	1.44888	WP_000084677.1	dipeptide ABC transporter permease DppC
K8B90_RS19710	rlmG	J	187.693	68.6993	1.45001	WP_000018672.1	23S rRNA (guanine(1835)-N(2))-methyltransferase RlmG
K8B90_RS20465	yhdE	D	158.554	57.9498	1.4521	WP_000203095.1	nucleoside triphosphate pyrophosphatase YhdE
K8B90_RS22695	nepI	F	96.8608	35.3623	1.4537	WP_024175379.1	purine ribonucleoside efflux pump NepI
K8B90_RS22215	bax	R	456.944	165.996	1.46087	WP_001297957.1	protein bax
K8B90_RS03845	dnaJ	O	673.553	244.623	1.46123	WP_001118464.1	molecular chaperone DnaJ
K8B90_RS13970	cbl	K	19.7156	7.14619	1.46409	WP_001011024.1	HTH-type transcriptional regulator Cbl
K8B90_RS17440	ygaY	R	27.8045	10.071	1.46511	WP_000165690.1	MFS transporter
K8B90_RS15455	arnT	M	47.7379	17.241	1.46929	WP_000844071.1	lipid IV(A) 4-amino-4-deoxy-L-arabinosyltransferase
K8B90_RS06730	lipB	H	85.6217	30.9011	1.47032	WP_000284027.1	lipoyl(octanoyl) transferase LipB
K8B90_RS08265	pqiB	R	314.729	113.515	1.47122	WP_000445548.1	intermembrane transport protein PqiB
K8B90_RS21065	argD	E	108.856	39.1787	1.47428	WP_000963809.1	bifunctional acetylornithine/succinyldiaminopimelate transaminase
K8B90_RS10065	dauA	G	187.895	67.5933	1.47497	WP_001033350.1	C4-dicarboxylic acid transporter DauA
K8B90_RS16370	acrD	Q	212.009	76.2651	1.47503	WP_001273161.1	multidrug efflux RND transporter permease AcrD
K8B90_RS21575	livJ	E	49.7727	17.8882	1.47634	WP_001021996.1	branched chain amino acid ABC transporter substrate-binding protein LivJ
K8B90_RS17040	yfjD	R	342.235	122.903	1.47746	WP_010723175.1	HlyC/CorC family transporter
K8B90_RS22590	trmH	J	233.584	83.7773	1.47931	WP_001070179.1	tRNA (guanosine(18)-2'-O)-methyltransferase TrmH
K8B90_RS12080	uidA	G	19.1998	6.87988	1.48064	WP_000945897.1	beta-glucuronidase
K8B90_RS07820	rlmC	J	119.715	42.855	1.48207	WP_001149762.1	23S rRNA (uracil(747)-C(5))-methyltransferase RlmC
K8B90_RS04490	yadC	W	19.9326	7.09267	1.49073	WP_071525847.1	fimbrial-like adhesin
K8B90_RS06045	tomB	V	88.4596	31.2918	1.49924	WP_000344800.1	Hha toxicity modulator TomB
K8B90_RS17840	cysJ	P	30.9566	10.9368	1.50106	WP_000211919.1	NADPH-dependent assimilatory sulfite reductase flavoprotein subunit
K8B90_RS10555	mexT	U	24.4842	8.64859	1.50131	WP_001298113.1	TetR/AcrR family transcriptional regulator
K8B90_RS01625	psiE	R	20.7392	7.30086	1.50622	WP_000202902.1	phosphate-starvation-inducible protein PsiE
K8B90_RS14965	lysP	E	307.192	108.035	1.50764	WP_000534384.1	lysine-specific permease
K8B90_RS01920	ddpB	E	39.1265	13.6916	1.51486	WP_014640254.1	ABC transporter permease
K8B90_RS19295	ygiQ	R	464.948	162.671	1.51511	WP_000095186.1	YgiQ family radical SAM protein
K8B90_RS10910	ynbC	I	30.5309	10.6761	1.51589	WP_000431870.1	bifunctional alpha/beta hydrolase/class I SAM-dependent methyltransferase
K8B90_RS22225	avtA	E	781.09	272.178	1.52094	WP_000144359.1	valine--pyruvate transaminase
K8B90_RS20270	lptB	M	398.366	138.692	1.52221	WP_000224099.1	LPS export ABC transporter ATP-binding protein
K8B90_RS12145	rsxC	C	766.39	266.209	1.52552	WP_000915678.1	electron transport complex subunit RsxC
K8B90_RS09655	LF82_163	X	24.378	8.44871	1.52878	WP_001337540.1	phage portal protein
K8B90_RS12315	mdtK	V	1129.91	391.594	1.52878	WP_001174939.1	multidrug efflux MATE transporter MdtK
K8B90_RS15150	dsbE	O	29.9648	10.3507	1.53354	WP_000824439.1	thiol:disulfide interchange protein DsbE
K8B90_RS18460	ygfM	C	151.762	52.3328	1.53602	WP_000572441.1	molybdopterin-dependent oxidoreductase FAD-binding subunit
K8B90_RS12280	ydhP	G	129.234	44.4708	1.53906	WP_000701049.1	MFS transporter
K8B90_RS02820	rpsF	J	1768.12	608.307	1.53934	WP_001216676.1	30S ribosomal protein S6
K8B90_RS02600	epmA	J	133.013	45.5324	1.5466	WP_000004771.1	elongation factor P--(R)-beta-lysine ligase
K8B90_RS06755	mrdA	M	410.576	140.433	1.54777	WP_000776191.1	peptidoglycan DD-transpeptidase MrdA
K8B90_RS16790	recO	L	191.249	65.3601	1.54897	WP_000399404.1	DNA repair protein RecO
K8B90_RS18520	prfB	J	826.74	280.433	1.55978	WP_096843989.1	peptide chain release factor 2
K8B90_RS04580	fhuB	H	100.402	34.0356	1.56067	WP_000044118.1	Fe(3+)-hydroxamate ABC transporter permease FhuB
K8B90_RS00285	aslB	O	54.8524	18.5406	1.56487	WP_001187375.1	anaerobic sulfatase maturase
K8B90_RS14305	hisG	E	111.609	37.677	1.5667	WP_000131791.1	ATP phosphoribosyltransferase
K8B90_RS04735	dnaE	L	1178.93	397.575	1.56818	WP_001294798.1	DNA polymerase III subunit alpha
K8B90_RS04575	fhuD	P	54.4407	18.3362	1.56999	WP_001295787.1	Fe(3+)-hydroxamate ABC transporter substrate-binding protein FhuD
K8B90_RS04570	fhuC	H	141.186	47.4389	1.57345	WP_001158929.1	Fe3+-hydroxamate ABC transporter ATP-binding protein FhuC
K8B90_RS09800	bluR	X	76.8291	25.8134	1.57353	WP_000332313.1	DNA-binding transcriptional repressor BluR
K8B90_RS02825	priB	L	733.846	245.761	1.57822	WP_001296681.1	primosomal replication protein N
K8B90_RS09040	yceJ	C	23.0192	7.70579	1.57882	WP_000011132.1	cytochrome b
K8B90_RS18665	ygfI	R	78.2262	26.1246	1.58224	WP_000350817.1	LysR family transcriptional regulator
K8B90_RS15445	arnA	M	95.6855	31.9535	1.58233	WP_000860307.1	bifunctional UDP-4-amino-4-deoxy-L-arabinose formyltransferase/UDP-glucuronic acid oxidase ArnA
K8B90_RS07635	ybiV	R	59.0653	19.6802	1.58556	WP_000114280.1	sugar-phosphatase YbiV
K8B90_RS04730	rnhB	L	185.322	61.6881	1.58697	WP_000569423.1	ribonuclease HII
K8B90_RS20575	yhdJ	L	22.329	7.40302	1.59273	WP_001258951.1	adenine-specific DNA-methyltransferase
K8B90_RS20790	rplF	J	3329.97	1102.14	1.5952	WP_000091945.1	50S ribosomal protein L6
K8B90_RS16765	yfhH	K	67.8495	22.391	1.59942	WP_001298401.1	MurR/RpiR family transcriptional regulator
K8B90_RS16655	suhB	G	370.415	122.1	1.60107	WP_000553451.1	inositol-1-monophosphatase
K8B90_RS14705	thiM	H	67.0913	22.0419	1.60587	WP_001195613.1	hydroxyethylthiazole kinase
K8B90_RS22880	dnaA	L	1454.6	477.158	1.60809	WP_000059111.1	chromosomal replication initiator protein DnaA
K8B90_RS22045	dppB	E	71.2677	23.2754	1.61444	WP_000938850.1	dipeptide ABC transporter permease DppB
K8B90_RS08125	ycaQ	S	115.959	37.8513	1.6152	WP_000056515.1	crosslink repair DNA glycosylase YcaQ
K8B90_RS22905	yidC	N	2373.19	774.138	1.61617	WP_000378258.1	membrane protein insertase YidC
K8B90_RS14620	yegQ	O	238.512	77.7907	1.61639	WP_000476014.1	tRNA 5-hydroxyuridine modification protein YegQ
K8B90_RS20570	fis	K	229.796	74.692	1.62133	WP_000462905.1	DNA-binding transcriptional regulator Fis
K8B90_RS18255	ptrA	O	601.221	194.477	1.62829	WP_001138103.1	pitrilysin
K8B90_RS04285	mutT	L	36.263	11.7104	1.6307	WP_000736045.1	8-oxo-dGTP diphosphatase MutT
K8B90_RS06510	fes	P	112.523	36.3027	1.63207	WP_000125849.1	enterochelin esterase
K8B90_RS21220	mrcA	M	743.04	238.824	1.63749	WP_001298208.1	peptidoglycan glycosyltransferase/peptidoglycan DD-transpeptidase MrcA
K8B90_RS19800	yqjF	S	48.9158	15.7183	1.63786	WP_000732237.1	DoxX family protein
K8B90_RS14310	hisD	E	129.751	41.603	1.64098	WP_000009596.1	histidinol dehydrogenase
K8B90_RS15680	rpnB	X	27.4629	8.7958	1.6426	WP_000156131.1	recombination-promoting nuclease RpnB
K8B90_RS14820	yohO	R	37.5722	12.0057	1.64595	WP_001216963.1	protein YohO
K8B90_RS12165	nth	L	116.791	37.267	1.64796	WP_001030339.1	endonuclease III
K8B90_RS13415	cheB	N	23.5547	7.47691	1.6555	WP_000036371.1	protein-glutamate methylesterase/protein glutamine deamidase
K8B90_RS20170	greA	K	298.678	94.6622	1.65773	WP_001148001.1	transcription elongation factor GreA
K8B90_RS17035	ypjD	R	192.247	60.9078	1.65826	WP_001314062.1	inner membrane protein YpjD
K8B90_RS11590	ynfT	X	58.4189	18.5036	1.65863	WP_120795384.1	YnaM/YnfT family protein
K8B90_RS23075	rsmG	J	240.394	75.8507	1.66417	WP_000932839.1	16S rRNA (guanine(527)-N(7))-methyltransferase RsmG
K8B90_RS02715	rnr	K	3358.73	1051.61	1.67532	WP_000076339.1	ribonuclease R
K8B90_RS02830	rpsR	J	170.582	53.1481	1.68238	WP_000135199.1	30S ribosomal protein S18
K8B90_RS22025	yhjV	E	96.1267	29.9456	1.68259	WP_014640225.1	aromatic amino acid transport family protein
K8B90_RS12140	rsxB	C	234.827	72.9221	1.68717	WP_000991809.1	electron transport complex subunit RsxB
K8B90_RS18475	guaD	F	101.366	31.3856	1.69139	WP_000012245.1	guanine deaminase
K8B90_RS08010	ftsK	D	1324.24	409.685	1.69258	WP_000077098.1	DNA translocase FtsK
K8B90_RS16630	iscA	S	1819.33	561.855	1.69513	WP_000028953.1	iron-sulfur cluster assembly protein IscA
K8B90_RS09340	lolE	M	487.394	149.316	1.70672	WP_001251365.1	lipoprotein-releasing ABC transporter permease subunit LolE
K8B90_RS22995	phoU	P	254.323	77.3412	1.71735	WP_000377784.1	phosphate signaling complex protein PhoU
K8B90_RS03145	lptF	M	274.224	82.408	1.7345	WP_000584114.1	LPS export ABC transporter permease LptF
K8B90_RS18185	tssF	U	33.9782	10.1984	1.73626	WP_000342476.1	type VI secretion system baseplate subunit TssF
K8B90_RS18310	ygdQ	P	192.761	57.6907	1.7404	WP_000895624.1	TerC family protein
K8B90_RS13025	tsaB	J	67.2627	20.1191	1.74124	WP_001220976.1	tRNA (adenosine(37)-N6)-threonylcarbamoyltransferase complex dimerization subunit type 1 TsaB
K8B90_RS10120	chaA	P	151.205	45.1662	1.74319	WP_000063608.1	sodium-potassium/proton antiporter ChaA
K8B90_RS18870	yggN	R	171.939	51.2219	1.74706	WP_000984796.1	DUF2884 domain-containing protein
K8B90_RS00685	srkA	T	299.674	89.0152	1.75127	WP_001065503.1	stress response kinase SrkA
K8B90_RS05995	amtB	P	70.3463	20.7562	1.76093	WP_000685055.1	ammonium transporter AmtB
K8B90_RS21580	rpoH	K	3550.89	1047.22	1.76162	WP_000130217.1	RNA polymerase sigma factor RpoH
K8B90_RS04065	rapA	K	248.685	73.1282	1.76582	WP_001117002.1	RNA polymerase-associated protein RapA
K8B90_RS05750	proY	E	212.199	62.3928	1.76597	WP_001295329.1	proline-specific permease ProY
K8B90_RS18465	xdhD	C	740.445	217.285	1.7688	WP_000583648.1	molybdopterin-dependent oxidoreductase Mo/Fe-S-binding subunit
K8B90_RS05745	brnQ	E	802.653	233.781	1.77962	WP_000149635.1	branched-chain amino acid transporter carrier protein BrnQ
K8B90_RS06770	cobC	G	139.715	40.4984	1.78654	WP_001351014.1	adenosylcobalamin/alpha-ribazole phosphatase
K8B90_RS13500	yecJ	R	81.9558	23.7454	1.7872	WP_000082127.1	DUF2766 family protein YecJ
K8B90_RS10100	sirB2	V	42.537	12.3184	1.7879	WP_000200375.1	invasion regulator SirB2
K8B90_RS08020	rarA	R	233.897	67.7131	1.78837	WP_000067755.1	replication-associated recombination protein RarA
K8B90_RS10095	prmC	J	193.926	56.1021	1.78938	WP_000456476.1	peptide chain release factor N(5)-glutamine methyltransferase
K8B90_RS03255	fimI	W	3580.75	1034.63	1.79115	WP_000824098.1	fimbrial protein
K8B90_RS14315	hisC	E	95.3234	27.488	1.79403	WP_000108931.1	histidinol-phosphate transaminase
K8B90_RS09295	ndh	C	600.362	172.595	1.79845	WP_001295966.1	NADH-quinone dehydrogenase
K8B90_RS10545	yciW	S	61.9722	17.8011	1.79966	WP_001298115.1	CMD domain-containing protein
K8B90_RS01045	menA	H	58.8703	16.8724	1.80287	WP_001305044.1	1%2C4-dihydroxy-2-naphthoate polyprenyltransferase
K8B90_RS04060	rluA	J	97.0347	27.6996	1.80863	WP_000525162.1	bifunctional tRNA pseudouridine(32) synthase/23S rRNA pseudouridine(746) synthase RluA
K8B90_RS11545	dgcZ	T	256.528	73.2056	1.80909	WP_000592829.1	diguanylate cyclase DgcZ
K8B90_RS11595	ydfK	O	124.854	35.4263	1.81735	WP_000836768.1	cold shock protein YdfK
K8B90_RS16615	fdx	C	197.937	56.0974	1.81904	WP_001124471.1	ISC system 2Fe-2S type ferredoxin
K8B90_RS06500	entD	Q	22.3033	6.31519	1.82036	WP_075211014.1	enterobactin synthase subunit EntD
K8B90_RS01365	rpoB	K	9778.23	2734.46	1.83832	WP_015912575.1	DNA-directed RNA polymerase subunit beta
K8B90_RS07845	artP	E	170.713	47.3442	1.85031	WP_000027205.1	arginine ABC transporter ATP-binding protein ArtP
K8B90_RS16545	der	R	481.635	132.962	1.85692	WP_001350310.1	ribosome biogenesis GTPase Der
K8B90_RS15120	yejL	S	51.6924	14.2036	1.86369	WP_001135664.1	YejL family protein
K8B90_RS09380	potA	E	133.173	36.5609	1.86493	WP_000531577.1	spermidine/putrescine ABC transporter ATP-binding protein PotA
K8B90_RS16635	iscU	C	1099.6	301.784	1.86539	WP_000331711.1	Fe-S cluster assembly scaffold IscU
K8B90_RS00735	glnG	T	912.783	244.712	1.89919	WP_001334023.1	nitrogen regulation protein NR(I)
K8B90_RS12130	ydgK	R	184.728	49.4339	1.90183	WP_000214176.1	DUF2569 domain-containing protein
K8B90_RS12135	rsxA	C	114.84	30.6086	1.90762	WP_000133193.1	electron transport complex subunit RsxA
K8B90_RS03575	fhuF	R	674.888	179.432	1.91121	WP_000331593.1	siderophore-iron reductase FhuF
K8B90_RS08260	pqiA	S	360.544	94.9783	1.92451	WP_000333176.1	membrane integrity-associated transporter subunit PqiA
K8B90_RS06735	ybeD	S	129.321	33.9362	1.93006	WP_000850550.1	DUF493 family protein YbeD
K8B90_RS15960	lpxP	I	1576.37	411.871	1.93634	WP_000484022.1	kdo(2)-lipid IV(A) palmitoleoyltransferase
K8B90_RS05380	ipbA	R	26.671	6.93561	1.94318	WP_001295805.1	tyrosine-type DNA invertase IpbA
K8B90_RS05400	betT	M	1263.51	328.52	1.94338	WP_000131041.1	choline BCCT transporter BetT
K8B90_RS13975	nac	K	32.383	8.40617	1.94572	WP_001011484.1	nitrogen assimilation transcriptional regulator NAC
K8B90_RS07000	ybfE	R	35.9048	9.30765	1.94769	WP_001300829.1	LexA regulated protein
K8B90_RS11780	cspB	K	4069.89	1049.49	1.95531	WP_000066485.1	cold shock-like protein CspB
K8B90_RS08995	mdoC	M	61.4546	15.7778	1.96163	WP_001070346.1	glucans biosynthesis protein MdoC
K8B90_RS22715	uhpT	G	31.8544	8.15884	1.96506	WP_000879194.1	hexose-6-phosphate:phosphate antiporter
K8B90_RS06540	fepD	H	53.3345	13.5718	1.97446	WP_001346359.1	Fe(3+)-siderophore ABC transporter permease
K8B90_RS10915	ynbD	I	23.2111	5.90205	1.97553	WP_015912496.1	phosphatase PAP2/dual specificity phosphatase family protein
K8B90_RS05765	queA	J	411.239	102.513	2.00416	WP_001266483.1	tRNA preQ1(34) S-adenosylmethionine ribosyltransferase-isomerase QueA
K8B90_RS04385	aceE	C	11765	2929.21	2.00592	WP_000003823.1	pyruvate dehydrogenase (acetyl-transferring)%2C homodimeric type
K8B90_RS07825	artJ	E	25.2896	6.29432	2.00642	WP_001295905.1	ABC transporter substrate-binding protein ArtJ
K8B90_RS22870	recF	L	343.03	84.9726	2.01327	WP_000060112.1	DNA replication/repair protein RecF
K8B90_RS20100	rbfA	J	275.254	68.1003	2.01503	WP_001040205.1	30S ribosome-binding factor RbfA
K8B90_RS18775	LF82_460	S	30.189	7.44994	2.01872	WP_000758911.1	hypothetical protein
K8B90_RS07590	rhtA	R	36.4479	8.89446	2.03486	WP_015912476.1	threonine/homoserine exporter RhtA
K8B90_RS20095	truB	J	575.883	140.335	2.0369	WP_000089698.1	tRNA pseudouridine(55) synthase TruB
K8B90_RS02605	yjeM	E	46.0655	11.1557	2.04591	WP_001314359.1	glutamate/gamma-aminobutyrate family transporter YjeM
K8B90_RS23080	mnmG	J	1609.94	389.591	2.04698	WP_000499788.1	tRNA uridine-5-carboxymethylaminomethyl(34) synthesis enzyme MnmG
K8B90_RS06035	maa	R	99.5709	23.925	2.05721	WP_000102539.1	maltose O-acetyltransferase
K8B90_RS12160	rsxE	C	225.677	54.2226	2.05729	WP_001289646.1	electron transport complex subunit RsxE
K8B90_RS11985	mdtI	P	87.7644	20.599	2.09106	WP_000046661.1	multidrug/spermidine efflux SMR transporter subunit MdtI
K8B90_RS00740	glnL	T	579.125	135.916	2.09116	WP_000190574.1	nitrogen regulation protein NR(II)
K8B90_RS13190	pphA	R	38.9936	9.10538	2.09845	WP_000812746.1	protein-serine/threonine phosphatase
K8B90_RS16645	iscR	K	1003.08	233.406	2.10353	WP_001241357.1	Fe-S cluster assembly transcriptional regulator IscR
K8B90_RS09300	ycfJ	S	78.6634	18.2379	2.10875	WP_001043459.1	glycine zipper 2TM domain-containing protein
K8B90_RS01205	argC	E	47.9182	11.0604	2.11517	WP_000935379.1	N-acetyl-gamma-glutamyl-phosphate reductase
K8B90_RS21565	livK	E	30.2367	6.92807	2.12578	WP_014640222.1	high-affinity branched-chain amino acid ABC transporter substrate-binding protein LivK
K8B90_RS12155	rsxG	C	216.311	49.1028	2.13923	WP_000920799.1	electron transport complex subunit RsxG
K8B90_RS16640	iscS	E	2785.93	628.425	2.14835	WP_001295373.1	cysteine desulfurase
K8B90_RS21545	livF	E	24.2455	5.39517	2.16798	WP_000416895.1	high-affinity branched-chain amino acid ABC transporter ATP-binding protein LivF
K8B90_RS07565	ybiO	M	112.483	24.803	2.18113	WP_001267238.1	mechanosensitive channel protein
K8B90_RS03200	LF82_811	S	95.3907	20.9997	2.18348	WP_001338063.1	hypothetical protein
K8B90_RS16620	hscA	O	3106.48	681.52	2.18845	WP_001196627.1	Fe-S protein assembly chaperone HscA
K8B90_RS04390	aceF	C	8637.95	1884.68	2.19637	WP_000963500.1	pyruvate dehydrogenase complex dihydrolipoyllysine-residue acetyltransferase
K8B90_RS17430	proW	E	123.951	26.8899	2.20464	WP_000774978.1	glycine betaine/L-proline ABC transporter permease ProW
K8B90_RS09645	gpA	X	23.2451	5.03843	2.20588	WP_001027282.1	phage terminase large subunit family protein
K8B90_RS14775	yehL	R	208.565	45.0554	2.21072	WP_001313986.1	MoxR family ATPase
K8B90_RS15125	yejM	R	576.093	123.529	2.22145	WP_000256203.1	LPS biosynthesis-modulating metalloenzyme YejM
K8B90_RS13445	motB	N	62.6717	13.3449	2.23153	WP_000795632.1	flagellar motor protein MotB
K8B90_RS21555	livM	E	40.9854	8.72037	2.23265	WP_000803826.1	branched chain amino acid ABC transporter permease LivM
K8B90_RS16770	yfhL	C	61.2404	12.4281	2.30087	WP_001196297.1	4Fe-4S dicluster ferredoxin YfhL
K8B90_RS12150	rsxD	C	446.401	90.3398	2.30491	WP_000231937.1	electron transport complex subunit RsxD
K8B90_RS20565	dusB	J	1614.15	325.748	2.30895	WP_001219652.1	tRNA dihydrouridine synthase DusB
K8B90_RS14025	LF82_314	X	24.3921	4.85671	2.32836	WP_000201267.1	hypothetical protein
K8B90_RS22895	rnpA	J	201.979	40.0308	2.33502	WP_000239731.1	ribonuclease P protein component
K8B90_RS00465	LF82_585	G	21.9156	4.2646	2.36147	WP_000037973.1	glucose-specific PTS transporter subunit IIBC
K8B90_RS03260	fimC	W	2588.04	502.591	2.3644	WP_000066579.1	type 1 fimbria chaperone FimC
K8B90_RS23000	pstB	P	385.464	74.6092	2.36917	WP_000063125.1	phosphate ABC transporter ATP-binding protein PstB
K8B90_RS03280	fimH	W	1136.81	218.664	2.3782	WP_000832234.1	type 1 fimbria D-mannose specific adhesin FimH
K8B90_RS14780	yehM	R	199.239	37.798	2.39812	WP_001294341.1	DUF5682 family protein
K8B90_RS00965	cpxP	O	1559.54	295.267	2.40103	WP_001223800.1	cell-envelope stress modulator CpxP
K8B90_RS12025	folM	I	129.165	24.1698	2.41793	WP_000520812.1	dihydromonapterin reductase
K8B90_RS16625	hscB	O	460.06	86.0466	2.41863	WP_000384413.1	co-chaperone HscB
K8B90_RS22900	yidD	M	53.7708	9.77113	2.46023	WP_001307474.1	membrane protein insertion efficiency factor YidD
K8B90_RS12335	ydhR	R	135.385	24.0398	2.49357	WP_000212648.1	monooxygenase
K8B90_RS08425	cspG	K	3853.93	679.823	2.5031	WP_000066490.1	cold shock protein CspG
K8B90_RS18470	xanQ	G	177.489	31.2874	2.50408	WP_001280201.1	xanthine/proton symporter XanQ
K8B90_RS17425	proV	E	127.211	21.5784	2.55957	WP_000985490.1	glycine betaine/L-proline ABC transporter ATP-binding protein ProV
K8B90_RS20115	rimP	J	1477.95	248.602	2.57169	WP_001300397.1	ribosome maturation factor RimP
K8B90_RS15025	fruB	G	224.452	37.6089	2.57726	WP_000487260.1	fused PTS fructose transporter subunit IIA/HPr protein
K8B90_RS21095	nirB	C	199.445	33.0283	2.59422	WP_000049201.1	NADPH-nitrite reductase large subunit
K8B90_RS15020	fruK	G	225.194	37.2574	2.59557	WP_000091263.1	1-phosphofructokinase
K8B90_RS19670	ebgA	G	76.3545	12.0093	2.66856	WP_001082926.1	beta-galactosidase subunit alpha
K8B90_RS19730	alx	R	107.258	16.8637	2.66909	WP_001098826.1	TerC family membrane protein Alx
K8B90_RS05130	rtcB	J	28.8974	4.41927	2.70906	WP_000521551.1	RNA ligase RtcB family protein
K8B90_RS03270	fimF	W	603.487	91.4305	2.72258	WP_001244830.1	type 1 fimbria minor subunit FimF
K8B90_RS00980	sbp	P	57.6965	8.5752	2.75024	WP_000758726.1	sulfate/thiosulfate ABC transporter substrate-binding protein Sbp
K8B90_RS12020	ydgI	E	359.062	52.9439	2.7617	WP_000412379.1	amino acid permease
K8B90_RS09010	yceK	S	36.1532	5.24172	2.78601	WP_001237185.1	YceK/YidQ family lipoprotein
K8B90_RS20105	infB	J	8991.11	1302.73	2.78696	WP_000133040.1	translation initiation factor IF-2
K8B90_RS05405	pdeL	T	73.8383	10.6235	2.7971	WP_001295808.1	DNA-binding transcriptional activator/c-di-GMP phosphodiesterase PdeL
K8B90_RS20185	yhbE	E	339.108	47.8164	2.82617	WP_000813040.1	DMT family transporter
K8B90_RS20075	yrbN	R	45.8244	6.45964	2.82659	WP_010723222.1	protein YrbN
K8B90_RS04435	gcd	G	1963.53	276.315	2.82907	WP_001298426.1	quinoprotein glucose dehydrogenase
K8B90_RS02095	pmrR	K	68.9134	9.68309	2.83124	WP_000797657.1	LpxT activity modulator PmrR
K8B90_RS02090	proP	E	3285.85	458.188	2.84225	WP_001296659.1	glycine betaine/L-proline transporter ProP
K8B90_RS14785	yehP	R	94.0681	12.9419	2.86166	WP_001292758.1	VWA domain-containing protein
K8B90_RS20180	cgtA	J	414.459	56.677	2.87039	WP_000673572.1	Obg family GTPase CgtA
K8B90_RS04875	mltD	M	3083.23	421.192	2.87189	WP_000644685.1	murein transglycosylase D
K8B90_RS23010	pstC	P	340.65	46.3514	2.8776	WP_000741620.1	phosphate ABC transporter permease PstC
K8B90_RS15015	fruA	G	566.157	76.6198	2.88541	WP_000854444.1	PTS fructose transporter subunit IIBC
K8B90_RS06020	ybaA	S	138.045	18.2479	2.91933	WP_000878140.1	DUF1428 domain-containing protein
K8B90_RS03265	fimD	W	5076.12	670.948	2.91945	WP_000120952.1	fimbrial usher FimD
K8B90_RS23015	pstS	P	526.432	69.0861	2.92978	WP_000867146.1	phosphate ABC transporter substrate-binding protein PstS
K8B90_RS03275	fimG	W	884.682	111.95	2.9823	WP_000872023.1	type 1 fimbria minor subunit FimG
K8B90_RS07505	rhlE	J	849.952	104.19	3.02817	WP_000007116.1	ATP-dependent RNA helicase RhlE
K8B90_RS23005	pstA	P	413.61	49.3959	3.06581	WP_001251985.1	phosphate ABC transporter permease PstA
K8B90_RS20110	nusA	K	5888.14	698.453	3.07558	WP_001031057.1	transcription termination factor NusA
K8B90_RS09805	bluF	X	93.9217	10.9103	3.10576	WP_001298110.1	blue light-responsive regulator BluF
K8B90_RS08430	ymcF	O	58.8732	6.74809	3.12506	WP_071524879.1	cold-shock protein
K8B90_RS14700	thiD	H	31.8712	3.44722	3.20875	WP_000822292.1	bifunctional hydroxymethylpyrimidine kinase/phosphomethylpyrimidine kinase
K8B90_RS20070	deaD	J	8105.47	876.302	3.2094	WP_014640215.1	ATP-dependent RNA helicase DeaD
K8B90_RS11735	ynfN	R	44.0029	4.71404	3.22256	WP_000720962.1	protein YnfN
K8B90_RS03245	fimE	W	23.9208	2.43799	3.2945	WP_000044708.1	type 1 fimbria switch DNA invertase FimE
K8B90_RS05735	phoB	K	373	37.4762	3.31513	WP_000113933.1	phosphate response regulator transcription factor PhoB
K8B90_RS08420	cspH	K	143.274	14.2848	3.32622	WP_000087763.1	cold shock-like protein CspH
K8B90_RS04855	dkgB	R	33.2384	3.24271	3.35758	WP_000997016.1	2%2C5-didehydrogluconate reductase DkgB
K8B90_RS08440	gnsA	V	224.911	21.3706	3.39565	WP_001019197.1	addiction module toxin%2C GnsA/GnsB family
K8B90_RS11600	pinQ	L	115.791	10.1681	3.5094	WP_000086527.1	recombinase family protein
K8B90_RS04380	pdhR	K	1817.36	157.305	3.53021	WP_000331776.1	pyruvate dehydrogenase complex transcriptional repressor PdhR
K8B90_RS05740	phoR	T	763.717	61.5204	3.6339	WP_000893603.1	phosphate regulon sensor histidine kinase PhoR
K8B90_RS04905	tagO	U	130.298	8.93583	3.86607	WP_001049698.1	hypothetical protein type VI secretion system effector
K8B90_RS01800	yjcB	R	100.288	5.92442	4.08134	WP_001304710.1	YjcB family protein
K8B90_RS21090	tsgA	E	287.685	14.5329	4.3071	WP_000185249.1	MFS transporter TsgA
K8B90_RS01485	yjaA	R	28.8273	1.44871	4.3146	WP_001298281.1	YjaA family stress response protein

## Sheet: Table S9
GeneID	Gene name	COG	LF82 ppGpp Cell	LF82 ppGpp SNT	log2FC	Access_number	Product
K8B90_RS21825	chuA	H	18.3808	629.712	-5.09842	WP_000089586.1	TonB-dependent heme/hemoglobin receptor ChuA/ShuA
K8B90_RS21820	chuS	H	9.49609	224.963	-4.56621	WP_001017190.1	hematinate-forming heme oxygenase ChuS
K8B90_RS03580	yjjZ	R	1.91885	38.6794	-4.33325	WP_001350368.1	DUF1435 domain-containing protein
K8B90_RS21840	hutX	H	5.90837	82.6346	-3.80592	WP_000020035.1	heme utilization cystosolic carrier protein HutX
K8B90_RS21835	hutW	H	10.0651	106.992	-3.41007	WP_001095620.1	heme anaerobic degradation radical SAM methyltransferase ChuW/HutW
K8B90_RS06015	ffs	S	75.4591	757.016	-3.32656
K8B90_RS21845	chuY	H	11.5803	114.317	-3.30329	WP_000189345.1	anaerobilin reductase
K8B90_RS13680	fliE	N	6.75788	63.1361	-3.22382	WP_001274299.1	flagellar hook-basal body complex protein FliE
K8B90_RS22605	xanP	F	168.366	1447.19	-3.10358	WP_001295238.1	xanthine/proton symporter XanP
K8B90_RS06560	entE	Q	51.4336	389.771	-2.92184	WP_000026787.1	(2%2C3-dihydroxybenzoyl)adenylate synthase EntE
K8B90_RS06555	entC	H	51.9692	365.383	-2.81368	WP_001298341.1	isochorismate synthase EntC
K8B90_RS09585	nmpC	M	71.8946	499.211	-2.79569	WP_000737271.1	porin OmpC
K8B90_RS21830	chuT	H	4.62769	31.5378	-2.76872	WP_001312167.1	heme ABC transporter substrate-binding protein ChuT
K8B90_RS07650	fsa	G	3.72615	24.9114	-2.74105	WP_001298570.1	fructose-6-phosphate aldolase
K8B90_RS11110	yncE	S	299.529	1986.97	-2.72981	WP_000550678.1	YncE family protein
K8B90_RS21850	shuU	H	8.58358	56.2799	-2.71297	WP_000910402.1	heme ABC transporter permease ShuU/ChuU
K8B90_RS08645	LF82_125	T	3.02413	18.8895	-2.64299	WP_001016386.1	Rha family transcriptional regulator
K8B90_RS15865	yfcZ	S	144.508	896.537	-2.63322	WP_001296261.1	YfcZ/YiiS family protein
K8B90_RS13510	yecR	R	5.23747	31.9255	-2.60777	WP_001237881.1	YecR-like lipofamily protein
K8B90_RS08735	LF82_139	X	24.6498	150.124	-2.60651	WP_000821222.1	hypothetical protein
K8B90_RS19640	nfeF	P	20.8701	121.178	-2.53762	WP_001065903.1	NADPH-dependent ferric chelate reductase
K8B90_RS21855	hmuV	H	6.24789	35.3537	-2.50042	WP_001332154.1	heme ABC transporter ATP-binding protein
K8B90_RS07910	ybjX	S	18.449	102.361	-2.47205	WP_001400542.1	VirK/YbjX family protein
K8B90_RS00360	LF82_577	H	17.3945	95.8958	-2.46284	WP_000751617.1	S-adenosyl-l-methionine hydroxide adenosyltransferase family protein
K8B90_RS05635	yaiZ	R	16.6863	91.3262	-2.45236	WP_001295334.1	DUF2754 domain-containing protein
K8B90_RS06340	purK	F	59.099	300.946	-2.3483	WP_000815560.1	5-(carboxyamino)imidazole ribonucleotide synthase
K8B90_RS14900	cdd	F	102.922	522.315	-2.34337	WP_000553553.1	cytidine deaminase
K8B90_RS07550	fiu	P	9.97318	50.488	-2.33982	WP_000429998.1	catecholate siderophore receptor Fiu
K8B90_RS16035	nupC	F	85.1115	430.587	-2.33888	WP_000376337.1	nucleoside permease NupC
K8B90_RS20050	ubiU	H	13.8244	69.1079	-2.32164	WP_001305130.1	peptidase U32 family protein
K8B90_RS06565	entB	Q	33.4521	163.311	-2.28746	WP_001007140.1	enterobactin biosynthesis bifunctional isochorismatase/aryl carrier protein EntB
K8B90_RS13890	ybtA	R	6.0068	29.0449	-2.27362	WP_000970687.1	yersiniabactin transcriptional regulator YbtA
K8B90_RS05210	yagU	S	13.5069	65.1345	-2.26972	WP_001019923.1	YagU family protein
K8B90_RS00525	udp	F	154.346	730.178	-2.24208	WP_000045178.1	uridine phosphorylase
K8B90_RS17420	nrdF	F	10.5158	48.6082	-2.20864	WP_000777936.1	class 1b ribonucleoside-diphosphate reductase subunit beta
K8B90_RS06575	entH	Q	9.13481	42.2218	-2.20854	WP_000637953.1	proofreading thioesterase EntH
K8B90_RS05870	yajQ	S	69.8175	321.61	-2.20365	WP_001138904.1	nucleotide binding protein YajQ
K8B90_RS06520	entF	Q	221.481	997.09	-2.17054	WP_000077782.1	enterobactin non-ribosomal peptide synthetase EntF
K8B90_RS18930	kpsF	M	11.7008	51.6818	-2.14305	WP_001298261.1	KpsF/GutQ family sugar-phosphate isomerase
K8B90_RS16580	ndk	F	113.242	499.642	-2.14149	WP_000963841.1	nucleoside-diphosphate kinase
K8B90_RS18900	nupG	F	120.183	526.868	-2.13221	WP_001298251.1	nucleoside permease NupG
K8B90_RS11815	hokD	V	1223.83	5353.47	-2.12908	WP_000813254.1	type I toxin-antitoxin system toxin HokD
K8B90_RS05220	ykgJ	R	5.5756	24.3115	-2.12444	WP_001335188.1	YkgJ family cysteine cluster protein
K8B90_RS01035	zapB	D	96.994	416.365	-2.10188	WP_001296623.1	septal ring assembly protein ZapB
K8B90_RS01455	purD	F	106.241	451.033	-2.08589	WP_000866836.1	phosphoribosylamine--glycine ligase
K8B90_RS22460	waaV	M	6.50752	27.601	-2.08454	WP_000064017.1	glycosyltransferase family A protein
K8B90_RS13605	fliA	N	103.205	430	-2.05882	WP_001087467.1	RNA polymerase sigma factor FliA
K8B90_RS12385	lpp	M	5203.74	21619.7	-2.05473	WP_000648420.1	murein lipoprotein Lpp
K8B90_RS01430	hupA	L	286.017	1184.41	-2.05	WP_001044513.1	DNA-binding protein HU-alpha
K8B90_RS09600	LF82_767	X	61.8448	255.605	-2.04719	WP_001168526.1	hypothetical protein
K8B90_RS16965	raiA	J	489.705	2015.04	-2.04082	WP_000178456.1	ribosome-associated translation inhibitor RaiA
K8B90_RS08880	efeO	P	95.0048	387.149	-2.02682	WP_000154381.1	iron uptake system protein EfeO
K8B90_RS02325	parA	D	221.18	899.239	-2.02348	WP_000029699.1	ParA family protein
K8B90_RS14595	yegP	S	12.549	51.017	-2.0234	WP_001300972.1	YegP family protein
K8B90_RS03850	mokC	V	43.066	174.173	-2.0159	WP_000809168.1	type I toxin-antitoxin system toxin MokC
K8B90_RS04135	sgrT	G	127.456	510.774	-2.00268	WP_001248768.1	glucose uptake inhibitor SgrT
K8B90_RS22455	rfaL	M	14.0888	56.1753	-1.99539	WP_001297985.1	O-antigen ligase family protein
K8B90_RS06215	fetA	P	4.69308	18.6077	-1.98729	WP_001157546.1	iron ABC transporter ATP-binding protein FetA
K8B90_RS08190	ompF	M	1414.99	5591.07	-1.98233	WP_000977927.1	porin OmpF
K8B90_RS14350	ugd	M	108.644	428.426	-1.97944	WP_000704802.1	UDP-glucose 6-dehydrogenase
K8B90_RS03480	hsdS	L	85.2336	335.808	-1.97814	WP_001304525.1	DUF262 domain-containing protein
K8B90_RS13655	ompD	M	174.982	688.468	-1.97618	WP_000737290.1	porin OmpD
K8B90_RS11810	LF82_281	S	140.267	551.688	-1.97568	WP_001180546.1	hypothetical protein
K8B90_RS08545	ymfK	K	76.1481	296.872	-1.96296	WP_000856966.1	S24 family peptidase
K8B90_RS03060	pyrI	F	36.9441	143.223	-1.95485	WP_000148581.1	aspartate carbamoyltransferase regulatory subunit
K8B90_RS00395	yigI	I	19.1606	73.4974	-1.93955	WP_001277142.1	acyl-CoA thioesterase YigI
K8B90_RS08000	trxB	O	189.759	724.368	-1.93255	WP_000537432.1	thioredoxin-disulfide reductase
K8B90_RS12205	slyB	M	96.1067	365.917	-1.92881	WP_000597201.1	outer membrane lipoprotein SlyB
K8B90_RS06405	ybcY	X	8.54991	32.4872	-1.92589	WP_000239868.1	class I SAM-dependent methyltransferase
K8B90_RS19100	glcC	K	85.4864	324.797	-1.92577	WP_001314155.1	transcriptional regulator GlcC
K8B90_RS08185	aspC	E	455.86	1726.56	-1.92124	WP_000462696.1	aspartate transaminase
K8B90_RS22465	waaW	M	20.9544	78.5488	-1.90634	WP_000364803.1	UDP-galactose--(galactosyl) LPS alpha1%2C2-galactosyltransferase
K8B90_RS16120	yfeH	R	14.7463	54.76	-1.89277	WP_000765604.1	bile acid:sodium symporter family protein
K8B90_RS13920	fyuA	P	8.16105	30.0872	-1.88233	WP_000784549.1	siderophore yersiniabactin receptor FyuA
K8B90_RS02105	basR	K	5.61304	20.4856	-1.86776	WP_000697907.1	two-component system response regulator BasR
K8B90_RS14365	wfeD	M	9.93185	36.1085	-1.8622	WP_000564500.1	WecB/TagA/CpsF family glycosyltransferase
K8B90_RS18015	sdaB	E	205.11	743.598	-1.85813	WP_000626404.1	L-serine ammonia-lyase II
K8B90_RS06550	fepB	P	16.1836	58.4155	-1.85182	WP_001234319.1	Fe2+-enterobactin ABC transporter substrate-binding protein
K8B90_RS08765	torR	K	10.5442	37.8155	-1.84252	WP_001120105.1	two-component system response regulator TorR
K8B90_RS22365	lldP	C	189.978	677.524	-1.83444	WP_014640231.1	L-lactate permease
K8B90_RS09500	LF82_154	X	12.8534	45.7913	-1.83292	WP_000712396.1	helix-turn-helix transcriptional regulator
K8B90_RS05795	tsx	M	398.661	1419.89	-1.83254	WP_001295827.1	nucleoside-specific channel-forming protein Tsx
K8B90_RS16515	guaB	F	426.492	1518.12	-1.8317	WP_001296289.1	IMP dehydrogenase
K8B90_RS09495	LF82_153	X	11.0457	39.2439	-1.82898	WP_000654526.1	hypothetical protein
K8B90_RS06570	entA	I	24.4175	86.4907	-1.82463	WP_000347657.1	2%2C3-dihydro-2%2C3-dihydroxybenzoate dehydrogenase EntA
K8B90_RS12800	ynjH	R	7.36794	26.0764	-1.82341	WP_000085228.1	DUF1496 domain-containing protein
K8B90_RS04540	dksA	K	183.027	646.048	-1.81958	WP_001155227.1	RNA polymerase-binding protein DksA
K8B90_RS07780	nfsA	C	34.937	123.234	-1.81857	WP_000189176.1	nitroreductase NfsA
K8B90_RS00930	rhaR	K	7.22753	25.4891	-1.81831	WP_001298410.1	HTH-type transcriptional activator RhaR
K8B90_RS22375	lldD	C	295.539	1039.45	-1.8144	WP_000586976.1	quinone-dependent L-lactate dehydrogenase
K8B90_RS09385	pepT	E	55.353	194.52	-1.81319	WP_000359446.1	peptidase T
K8B90_RS08885	efeB	P	108.517	381.222	-1.81271	WP_001199122.1	iron uptake transporter deferrochelatase/peroxidase subunit
K8B90_RS20820	rpsQ	J	270.156	945.686	-1.80757	WP_000130100.1	30S ribosomal protein S17
K8B90_RS06505	fepA	P	110.803	387.534	-1.80633	WP_001350196.1	siderophore enterobactin receptor FepA
K8B90_RS17065	yfjF	V	9.65254	33.759	-1.80629	WP_001117834.1	RnfH family protein
K8B90_RS03035	treB	G	14.561	50.6343	-1.798	WP_001299664.1	PTS trehalose transporter subunit IIBC
K8B90_RS18010	sdaC	E	226.256	786.696	-1.79785	WP_000450473.1	HAAAP family serine/threonine permease SdaC
K8B90_RS08685	LF82_130	X	41.2693	143.137	-1.79426	WP_001133474.1	P22 phage major capsid protein family protein
K8B90_RS17070	ratA	V	31.1048	106.802	-1.77973	WP_001339419.1	type II toxin-antitoxin system toxin RatA
K8B90_RS13460	flhD	N	20.0299	68.3578	-1.77095	WP_001295647.1	flagellar transcriptional regulator FlhD
K8B90_RS05470	yahN	E	9.81766	33.4765	-1.7697	WP_000976973.1	LysE family transporter
K8B90_RS06495	LF82_755	V	6.21739	21.1637	-1.76721	WP_000956465.1	type I toxin-antitoxin system toxin HokE like
K8B90_RS09125	flgC	N	16.4513	55.9979	-1.76717	WP_001196460.1	flagellar basal body rod protein FlgC
K8B90_RS07290	gpmA	G	641.001	2175.53	-1.76297	WP_001295305.1	2%2C3-diphosphoglycerate-dependent phosphoglycerate mutase
K8B90_RS22525	radC	L	292.209	991.245	-1.76224	WP_001296533.1	DNA repair protein RadC
K8B90_RS06490	hokE	V	4.99489	16.9409	-1.76199	WP_000956465.1	type I toxin-antitoxin system toxin HokE
K8B90_RS13675	emrE	P	9.84793	33.1258	-1.75006	WP_001070440.1	SMR family multidrug efflux protein EmrE
K8B90_RS17825	LF82_793	V	44.7741	150.332	-1.74742	WP_000956458.1	Hok/Gef family protein
K8B90_RS22470	rfaY	M	8.11534	27.1609	-1.74281	WP_000633082.1	lipopolysaccharide core heptose(II) kinase RfaY
K8B90_RS07600	ompX	M	351.946	1175.28	-1.73958	WP_001295296.1	outer membrane protein OmpX
K8B90_RS13455	flhC	N	49.898	165.609	-1.73073	WP_001291603.1	flagellar transcriptional regulator FlhC
K8B90_RS10550	fabI	I	803.256	2659.32	-1.72712	WP_000506492.1	enoyl-ACP reductase FabI
K8B90_RS00940	sodA	P	537.97	1770.59	-1.71863	WP_001298417.1	superoxide dismutase [Mn]
K8B90_RS14375	wfeB	M	20.2534	66.6463	-1.71836	WP_001553145.1	glycosyltransferase
K8B90_RS02130	melR	K	9.9002	32.4867	-1.71432	WP_255090546.1	transcriptional regulator MelR
K8B90_RS06345	purE	F	41.1498	134.985	-1.71384	WP_001295318.1	5-(carboxyamino)imidazole ribonucleotide mutase
K8B90_RS12980	yeaQ	S	14.2526	46.6056	-1.70927	WP_000512153.1	GlsB/YeaQ/YmgE family stress response membrane protein
K8B90_RS17250	LF82_789	S	36.8311	119.652	-1.69985	WP_000366628.1	hypothetical protein
K8B90_RS22845	dgoR	K	17.9613	58.0952	-1.69353	WP_000174299.1	D-galactonate utilization transcriptional regulator DgoR
K8B90_RS03940	caiF	K	7.82615	25.2376	-1.6892	WP_000333104.1	carnitine metabolism transcriptional regulator CaiF
K8B90_RS01040	rraA	H	204.646	659.467	-1.68817	WP_000872908.1	ribonuclease E activity regulator RraA
K8B90_RS15775	mnmC	J	162.115	521.526	-1.68572	WP_000683540.1	bifunctional tRNA (5-methylaminomethyl-2-thiouridine)(34)-methyltransferase MnmD/FAD-dependent 5-carboxymethylaminomethyl-2-thiouridine(34) oxidoreductase MnmC
K8B90_RS03710	LF82_745	R	17.9657	57.7393	-1.68431	WP_000007436.1	NadS family protein
K8B90_RS16470	purN	F	48.5233	155.868	-1.68358	WP_001028626.1	phosphoribosylglycinamide formyltransferase
K8B90_RS13115	yebO	R	80.4492	258.271	-1.68274	WP_001006866.1	YebO family protein
K8B90_RS07775	ybjC	R	5.41761	17.3368	-1.67811	WP_001201570.1	DUF1418 family protein
K8B90_RS10990	rimL	J	40.7783	130.392	-1.67698	WP_001299372.1	50S ribosomal protein L7/L12-serine acetyltransferase
K8B90_RS01830	LF82_649	K	10.5889	33.8026	-1.67458	WP_000354953.1	LysR family transcriptional regulator
K8B90_RS07125	K8B90_RS07125	S	47.134	150.413	-1.67409	WP_001305582.1	hypothetical protein
K8B90_RS11805	LF82_280	R	341.856	1089.67	-1.67243	WP_001017513.1	XRE family transcriptional regulator
K8B90_RS19645	nfeR	T	7.29519	23.2331	-1.67116	WP_000018005.1	DNA-binding transcriptional regulator NfeR
K8B90_RS13130	kdgR	K	74.9404	237.862	-1.66631	WP_001262189.1	DNA-binding transcriptional regulator KdgR
K8B90_RS19660	ygjH	R	5.14449	16.3227	-1.66578	WP_000450588.1	tRNA-binding protein
K8B90_RS09120	flgB	N	16.653	52.6252	-1.65997	WP_000884694.1	flagellar basal body rod protein FlgB
K8B90_RS00320	cyaY	P	25.9608	81.9304	-1.65806	WP_000999936.1	iron donor protein CyaY
K8B90_RS01820	ghxP	F	110.384	347.692	-1.65528	WP_000106892.1	guanine/hypoxanthine transporter GhxP
K8B90_RS18710	LF82_456	C	5.22401	16.4522	-1.65506	WP_000553241.1	energy-coupling factor transporter transmembrane component T
K8B90_RS21290	feoC	K	35.4145	111.103	-1.64948	WP_000157585.1	[Fe-S]-dependent transcriptional repressor FeoC
K8B90_RS23100	timP	V	325.398	1019.14	-1.64708	WP_001363539.1	small toxic inner membrane protein TimP
K8B90_RS03055	ridA	V	411.977	1289.78	-1.64649	WP_000047539.1	2-iminobutanoate/2-iminopropanoate deaminase
K8B90_RS22150	hokA	V	9.51265	29.6358	-1.63942	WP_001135732.1	type I toxin-antitoxin system toxin HokA
K8B90_RS16745	purL	F	412.926	1285.95	-1.63888	WP_000970100.1	phosphoribosylformylglycinamidine synthase
K8B90_RS17720	ygbI	G	27.3771	84.9688	-1.63396	WP_001296319.1	DNA-binding transcriptional repressor YgbI
K8B90_RS12540	ydiV	T	26.7335	82.7219	-1.62962	WP_001330300.1	anti-FlhDC factor
K8B90_RS02550	efp	J	205.817	636.704	-1.62926	WP_000257278.1	elongation factor P
K8B90_RS15250	ompC	M	1397.72	4318.94	-1.6276	WP_000865583.1	porin OmpC
K8B90_RS01705	pspG	V	23.9413	73.9124	-1.62632	WP_000891396.1	envelope stress response protein PspG
K8B90_RS20415	argR	E	39.6111	122.047	-1.62346	WP_001257847.1	transcriptional regulator ArgR
K8B90_RS15890	dsdC	K	7.86791	24.1844	-1.62003	WP_001331803.1	DNA-binding transcriptional regulator DsdC
K8B90_RS06630	uspG	T	54.3947	166.937	-1.61776	WP_001295855.1	universal stress protein UspG
K8B90_RS04310	guaC	F	136.575	418.655	-1.61607	WP_001217338.1	GMP reductase
K8B90_RS08325	mgsA	G	70.132	214.87	-1.61532	WP_001295939.1	methylglyoxal synthase
K8B90_RS02995	fbp	G	163.393	498.312	-1.6087	WP_000853753.1	class 1 fructose-bisphosphatase
K8B90_RS05520	lacY	E	13.6442	41.5999	-1.60829	WP_000291549.1	lactose permease
K8B90_RS08855	rutR	T	21.8069	66.367	-1.60568	WP_000191701.1	HTH-type transcriptional regulator RutR
K8B90_RS16460	upp	F	100.837	305.693	-1.60005	WP_001295473.1	uracil phosphoribosyltransferase
K8B90_RS07475	ybhQ	R	61.3563	185.965	-1.59975	WP_000871982.1	YbhQ family protein
K8B90_RS16360	aegA	C	19.4905	59.0494	-1.59915	WP_001078902.1	formate-dependent uric acid utilization protein AegA
K8B90_RS09195	rpmF	J	412.562	1241.77	-1.58972	WP_000290727.1	50S ribosomal protein L32
K8B90_RS18510	idi	I	10.1926	30.6108	-1.58652	WP_001192807.1	isopentenyl-diphosphate Delta-isomerase
K8B90_RS10860	ydbJ	R	102.211	306.19	-1.58287	WP_001295715.1	DUF333 domain-containing protein
K8B90_RS02165	yjdI	S	6.39129	19.1349	-1.58203	WP_000373294.1	4Fe-4S mono-cluster protein YjdI
K8B90_RS07640	ybiW	C	44.7849	133.331	-1.57393	WP_000209354.1	glycyl radical protein
K8B90_RS18940	kpsD	M	26.1918	77.8194	-1.57102	WP_001331697.1	polysaccharide biosynthesis/export family protein
K8B90_RS14940	galS	K	25.4225	75.4131	-1.56871	WP_000628655.1	HTH-type transcriptional regulator GalS
K8B90_RS02970	ppa	C	470.121	1394.27	-1.56841	WP_000055072.1	inorganic diphosphatase
K8B90_RS01010	uspD	T	47.5948	140.945	-1.56625	WP_000323555.1	universal stress protein UspD
K8B90_RS02575	ampC	M	2763.94	8176.89	-1.56483	WP_001350795.1	BlaEC family class C beta-lactamase
K8B90_RS04470	panD	H	102.167	301.818	-1.56276	WP_000621515.1	aspartate 1-decarboxylase
K8B90_RS00390	rarD	R	26.9839	79.6323	-1.56125	WP_000339107.1	EamA family transporter RarD
K8B90_RS16870	ung	L	52.5203	154.902	-1.56041	WP_001262723.1	uracil-DNA glycosylase
K8B90_RS04755	tilS	D	95.7617	282.011	-1.55823	WP_000176516.1	tRNA lysidine(34) synthetase TilS
K8B90_RS11845	LF82_287	S	13.0428	38.2986	-1.55404	WP_000233320.1	helix-turn-helix domain-containing protein
K8B90_RS16775	shoB	V	9.9481	29.171	-1.55204	WP_000128777.1	type I toxin-antitoxin system toxin ShoB
K8B90_RS02515	fxsA	R	149.795	439.052	-1.5514	WP_001267445.1	membrane protein FxsA
K8B90_RS07455	ybhM	R	6.03034	17.6597	-1.55015	WP_001350600.1	Bax inhibitor-1/YccA family protein
K8B90_RS01235	sthA	C	557.285	1631.88	-1.55005	WP_001120806.1	Si-specific NAD(P)(+) transhydrogenase
K8B90_RS05860	yajL	V	68.8043	200.873	-1.54571	WP_001276309.1	protein deglycase YajL
K8B90_RS14360	wfeE	M	17.7902	51.8009	-1.54189	WP_001553142.1	glycosyltransferase
K8B90_RS07850	ybjP	R	28.4241	82.7015	-1.5408	WP_001313703.1	lipoprotein
K8B90_RS22475	rfaJ	M	15.484	45.0149	-1.53963	WP_001001734.1	glycosyltransferase
K8B90_RS01900	yjcO	R	39.8324	115.449	-1.53525	WP_001296650.1	Sel1 family TPR-like repeat protein YjcO
K8B90_RS16060	yfeD	R	14.0183	40.3052	-1.52366	WP_000826499.1	putative DNA-binding transcriptional regulator
K8B90_RS19525	ubiK	H	51.0511	146.594	-1.52181	WP_001357687.1	ubiquinone biosynthesis accessory factor UbiK
K8B90_RS05280	LF82_049	R	14.9219	42.8043	-1.52033	WP_000860032.1	alpha/beta hydrolase
K8B90_RS22800	ibpB	O	105.266	301.947	-1.52025	WP_001243431.1	heat shock chaperone IbpB
K8B90_RS13385	argS	J	191.039	547.155	-1.51808	WP_001025326.1	arginine--tRNA ligase
K8B90_RS03715	ettA	J	427.676	1222.27	-1.51497	WP_000046754.1	energy-dependent translational throttle protein EttA
K8B90_RS09895	ycgJ	R	10.4252	29.7768	-1.51411	WP_001056847.1	YcgJ family protein
K8B90_RS12290	purR	K	271.095	772.645	-1.51101	WP_000190985.1	HTH-type transcriptional repressor PurR
K8B90_RS22610	yicH	R	80.8847	230.241	-1.50921	WP_014640233.1	AsmA family protein
K8B90_RS13685	fliF	N	64.9514	184.682	-1.50761	WP_000994486.1	flagellar basal-body MS-ring/collar protein FliF
K8B90_RS01270	murI	M	77.2641	219.593	-1.50696	WP_001529515.1	glutamate racemase
K8B90_RS16465	purM	F	77.9141	221.18	-1.50527	WP_001295474.1	phosphoribosylformylglycinamidine cyclo-ligase
K8B90_RS14295	yefM	D	9.64043	27.3583	-1.50481	WP_001259253.1	YoeB-YefM toxin-antitoxin system antitoxin YefM
K8B90_RS00365	yigE	R	6.64958	18.8296	-1.50167	WP_000951147.1	phosphodiester glycosidase family protein
K8B90_RS16210	murP	G	21.2413	60.1401	-1.50146	WP_001040460.1	PTS N-acetylmuramic acid transporter subunit IIBC
K8B90_RS02510	aspA	E	3494.17	9876.23	-1.49901	WP_000069437.1	aspartate ammonia-lyase
K8B90_RS12210	slyA	K	97.6949	276.077	-1.49872	WP_000445640.1	transcriptional regulator SlyA
K8B90_RS06220	fetB	P	19.9051	56.2473	-1.49865	WP_001295323.1	iron export ABC transporter permease subunit FetB
K8B90_RS07585	dps	L	134.016	378.531	-1.49801	WP_000100800.1	DNA starvation/stationary phase protection protein Dps
K8B90_RS14930	mglA	G	81.6675	230.562	-1.49732	WP_000255034.1	galactose/methyl galactoside ABC transporter ATP-binding protein MglA
K8B90_RS06510	fes	P	41.9163	118.334	-1.49728	WP_000125849.1	enterochelin esterase
K8B90_RS18580	gcvH	E	73.2614	206.014	-1.49162	WP_014640200.1	glycine cleavage system protein GcvH
K8B90_RS20310	elbB	Q	97.7772	274.231	-1.48782	WP_001302019.1	isoprenoid biosynthesis glyoxalase ElbB
K8B90_RS22955	yieH	R	14.7824	41.3375	-1.48357	WP_000078058.1	6-phosphogluconate phosphatase
K8B90_RS18585	gcvT	E	248.529	694.367	-1.48229	WP_000068706.1	glycine cleavage system aminomethyltransferase GcvT
K8B90_RS21465	gntK	G	6.56112	18.3095	-1.48058	WP_000108320.1	gluconokinase
K8B90_RS04760	rof	K	9.67081	26.9359	-1.47782	WP_000062305.1	Rho-binding antiterminator
K8B90_RS16880	trxC	C	38.8859	108.141	-1.4756	WP_001098726.1	thioredoxin TrxC
K8B90_RS13690	fliG	N	44.6463	124.127	-1.4752	WP_000067950.1	flagellar motor switch protein FliG
K8B90_RS05965	ybaE	R	8.0298	22.3081	-1.47413	WP_001238261.1	SgrR family transcriptional regulator
K8B90_RS00855	nadS	R	59.7511	165.945	-1.47367	WP_000356397.1	NadS family protein
K8B90_RS03065	pyrB	F	68.473	189.759	-1.47056	WP_000013038.1	aspartate carbamoyltransferase
K8B90_RS01330	tuf	K	1708.49	4732.17	-1.46978	WP_000031784.1	elongation factor Tu
K8B90_RS02270	LF82_669	X	36.4009	100.813	-1.46963	WP_024196728.1	DUF4062 domain-containing protein
K8B90_RS04585	hemL	H	104.289	287.354	-1.46225	WP_000045295.1	glutamate-1-semialdehyde 2%2C1-aminomutase
K8B90_RS12265	grxD	P	151.247	416.575	-1.46167	WP_000108172.1	monothiol glutaredoxin 4
[truncated: 581 more rows]

## Sheet: Table S10
GeneID	Gene name	COG	MG1655 Cell	MG1655 SNT	log2FC	Access_number	Product
[truncated: 920 more rows]

## Sheet: Table S11
GeneID	Gene name	COG	MG1655 ppGpp Cell	MG1655 ppGpp SNT	log2FC	Access_number	Product
[truncated: 421 more rows]

[truncated: 1 more sheets: Table S12]
